# Supplementary material for: catena-Poly[iron(II)-bis­{μ-5-carb­oxy-2-[(1H-1,2,4-triazol-1-yl)meth­yl]-1H-imidazole-4-carboxyl­ato}]
Source: Acta Crystallogr Sect E Struct Rep Online. 2011 Sep 30;67(Pt 10):m1462–3. doi: 10.1107/S1600536811036026 (PMC3201379; doi:10.1107/S1600536811036026)
Supplement: Supplementary file 1 [file e-67-m1462-sup1.cif]

##############################################################################
#                                                                            #
# This CIF contains the data in a paper accepted for publication in          #
# Acta Crystallographica Section E. It conforms to the requirements of       #
# Notes for Authors for Acta Crystallographica Section E, and has been       #
# peer reviewed under the auspices of the IUCr Commission on Journals.       #
#                                                                            #
# Full details of the Crystallographic Information File format               #
# are given in the paper "The Crystallographic Information File (CIF):       #
# a New Standard Archive File for Crystallography" by S. R. Hall, F. H.      #
# Allen and I. D. Brown [Acta Cryst. (1991), A47, 655-685].                  #
#                                                                            #
# The current version of the core CIF dictionary is obtainable from          #
# ftp://ftp.iucr.org/pub/cif_core.dic.                                       #
#                                                                            #
# Software is freely available for graphical display of the structure(s)     #
# in this CIF. For information consult the CIF software page                 #
# http://www.iucr.org/resources/cif/software.                                #
#                                                                            #
# This file may be used for bona fide research purposes within the           #
# scientific community so long as proper attribution is given to the journal # 
# article from which it was obtained.                                        #
#                                                                            #
##############################################################################
data_global
_audit_creation_method     'SHELXL-97'
_journal_date_recd_electronic     2011-07-04
_journal_date_accepted     2011-09-04
_journal_name_full     'Acta Crystallographica, Section E'
_journal_year     2011
_journal_volume     67
_journal_issue     10
_journal_page_first     m1462
_journal_page_last     m1463
_journal_paper_category     QM
_journal_coeditor_code     SU2292
_publ_contact_author_name     'Yan Tong'
_publ_contact_author_address
;
 Department of Quality Examination and Management
 Zhengzhou College of Animal Husbandry Engineering
 Zhengzhou, Henan
 450011,
 People's Republic of China
;
_publ_contact_author_email     'tongyan4200@163.com'
_publ_contact_author_fax     '86 371 65765762'
_publ_contact_author_phone     '86 371 65765762'
_publ_section_title
;\
<i>catena</i>-Poly[iron(II)-bis{\m-5-carboxy-2-[(1<i>H</i>-1,2,4-triazol-1-\
yl)methyl]-1<i>H</i>-imidazole-4-carboxylato}]
;
loop_
    _publ_author_name
    _publ_author_address
    'Yan Tong'
;
 Department of Quality Examination and Management
 Zhengzhou College of Animal Husbandry Engineering
 Zhengzhou, Henan
 450011,
 People's Republic of China
;
    'Hui-Jie Wang'
;
 Department of Biological Engineering
 Zhengzhou College of Animal Husbandry Engineering
 Zhengzhou, Henan
 450011,
 People's Republic of China
;
data_I
_audit_creation_method     SHELXL-97
_chemical_name_systematic
;
<i>catena</i>-Poly[iron(II)-bis{\m-5-carboxy-2-[(1<i>H</i>-1,2,4-triazol-1-
yl)methyl]-1<i>H</i>-imidazole-4-carboxylato}]
;
_chemical_name_common
;
Poly{bis-2-[(1<i>H</i>-1,2,4-triazol-1-yl)
methyl]-1<i>H</i>-imidazole-4,5-dicarboxylato iron(II)}
;
_chemical_formula_moiety     'C16 H12 Fe N10 O8'
_chemical_formula_sum     'C16 H12 Fe N10 O8'
_chemical_formula_iupac     '[Fe (C8 H6 N5 O4)2]'
_chemical_formula_weight     528.21
_chemical_melting_point     ?
_symmetry_cell_setting     monoclinic
_symmetry_space_group_name_H-M     'P 21/c'
_symmetry_space_group_name_Hall     '-P 2ybc'
loop_
    _symmetry_equiv_pos_site_id
    _symmetry_equiv_pos_as_xyz
    1 x,y,z
    2 -x,1/2+y,1/2-z
    3 -x,-y,-z
    4 x,1/2-y,1/2+z
_cell_length_a     7.1790(14)
_cell_length_b     13.490(3)
_cell_length_c     10.129(2)
_cell_angle_alpha     90.00
_cell_angle_beta     99.11(3)
_cell_angle_gamma     90.00
_cell_volume     968.6(3)
_cell_formula_units_Z     2
_cell_measurement_reflns_used     3321
_cell_measurement_theta_min     2.0363
_cell_measurement_theta_max     31.1076
_cell_measurement_temperature     293(2)
_exptl_crystal_description     prism
_exptl_crystal_colour     yellow
_exptl_crystal_size_max     0.30
_exptl_crystal_size_mid     0.15
_exptl_crystal_size_min     0.10
_exptl_crystal_density_diffrn     1.811
_exptl_crystal_density_meas     ?
_exptl_crystal_density_method     'not measured'
_exptl_crystal_F_000     536
_exptl_absorpt_coefficient_mu     0.854
_exptl_absorpt_correction_type     multi-scan
_exptl_absorpt_process_details     '(CrystalClear; Rigaku, 2000)'
_exptl_absorpt_correction_T_min     0.7836
_exptl_absorpt_correction_T_max     0.9194
_exptl_special_details     ?
_diffrn_ambient_temperature     293(2)
_diffrn_radiation_type     MoK\a
_diffrn_radiation_wavelength     0.71073
_diffrn_radiation_source     'fine-focus sealed tube'
_diffrn_radiation_monochromator     graphite
_diffrn_measurement_device_type     'Rigaku Mercury CCD'
_diffrn_measurement_method     '\w '
_diffrn_detector_area_resol_mean     ?
_diffrn_reflns_number     10179
_diffrn_reflns_av_R_equivalents     0.0203
_diffrn_reflns_av_sigmaI/netI     0.0130
_diffrn_reflns_theta_min     2.54
_diffrn_reflns_theta_max     26.00
_diffrn_reflns_theta_full     26.00
_diffrn_measured_fraction_theta_max     0.998
_diffrn_measured_fraction_theta_full     0.998
_diffrn_reflns_limit_h_min     -8
_diffrn_reflns_limit_h_max     8
_diffrn_reflns_limit_k_min     -16
_diffrn_reflns_limit_k_max     16
_diffrn_reflns_limit_l_min     -12
_diffrn_reflns_limit_l_max     12
_diffrn_standards_number     0
_diffrn_standards_interval_count     ?
_diffrn_standards_interval_time     ?
_diffrn_standards_decay_%     0
_refine_special_details
;
Refinement of <i>F</i>^2^ against ALL reflections. The weighted <i>R</i>-factor
<i>wR</i> and goodness of fit <i>S</i> are based on <i>F</i>^2^, conventional
<i>R</i>-factors <i>R</i> are based on <i>F</i>, with <i>F</i> set to zero for
negative <i>F</i>^2^. The threshold expression of <i>F</i>^2^ >
\s(<i>F</i>^2^) is used only for calculating <i>R</i>-factors(gt) <i>etc</i>.
and is not relevant to the choice of reflections for refinement.
<i>R</i>-factors based on <i>F</i>^2^ are statistically about twice as large
as those based on <i>F</i>, and <i>R</i>- factors based on ALL data will be
even larger.
;
_reflns_number_total     1900
_reflns_number_gt     1847
_reflns_threshold_expression     I>2\s(I)
_refine_ls_structure_factor_coef     Fsqd
_refine_ls_matrix_type     full
_refine_ls_R_factor_all     0.0280
_refine_ls_R_factor_gt     0.0271
_refine_ls_wR_factor_gt     0.0726
_refine_ls_wR_factor_ref     0.0734
_refine_ls_goodness_of_fit_ref     1.084
_refine_ls_restrained_S_all     1.084
_refine_ls_number_reflns     1900
_refine_ls_number_parameters     160
_refine_ls_number_restraints     0
_refine_ls_hydrogen_treatment     constr
_refine_ls_weighting_scheme     calc
_refine_ls_weighting_details
         'calc w=1/[\s^2^(Fo^2^)+(0.0398P)^2^+0.4416P] where P=(Fo^2^+2Fc^2^)/3'
_atom_sites_solution_hydrogens     geom
_atom_sites_solution_primary     direct
_atom_sites_solution_secondary     difmap
_refine_ls_shift/su_max     0.000
_refine_ls_shift/su_mean     0.000
_refine_diff_density_max     0.251
_refine_diff_density_min     -0.252
_refine_ls_extinction_method     none
_refine_ls_extinction_coef     ?
loop_
    _atom_type_symbol
    _atom_type_description
    _atom_type_scat_dispersion_real
    _atom_type_scat_dispersion_imag
    _atom_type_scat_source
    'C' 'C' 0.0033 0.0016
                         'International Tables Vol C Tables 4.2.6.8 and 6.1.1.4'
    'H' 'H' 0.0000 0.0000
                         'International Tables Vol C Tables 4.2.6.8 and 6.1.1.4'
    'N' 'N' 0.0061 0.0033
                         'International Tables Vol C Tables 4.2.6.8 and 6.1.1.4'
    'O' 'O' 0.0106 0.0060
                         'International Tables Vol C Tables 4.2.6.8 and 6.1.1.4'
    'Fe' 'Fe' 0.3463 0.8444
                         'International Tables Vol C Tables 4.2.6.8 and 6.1.1.4'
_computing_data_collection     'CrystalClear (Rigaku, 2000)'
_computing_cell_refinement     'CrystalClear (Rigaku, 2000)'
_computing_data_reduction     'CrystalClear (Rigaku, 2000)'
_computing_structure_solution     'SHELXS97 (Sheldrick, 2008)'
_computing_structure_refinement     'SHELXL97 (Sheldrick, 2008)'
_computing_molecular_graphics     'SHELXTL (Sheldrick, 2008)'
_computing_publication_material     'SHELXTL (Sheldrick, 2008)'
loop_
    _atom_site_type_symbol
    _atom_site_label
    _atom_site_fract_x
    _atom_site_fract_y
    _atom_site_fract_z
    _atom_site_U_iso_or_equiv
    _atom_site_thermal_displace_type
    _atom_site_calc_flag
    _atom_site_refinement_flags
    _atom_site_occupancy
    _atom_site_disorder_assembly
    _atom_site_disorder_group
    Fe Fe1 0.00000 0.00000 0.00000 0.02180(10)
                                             Uani d S 1.000 . .
    O O1 0.06876(16) 0.10364(9) -0.14553(12) 0.0289(3) Uani d . 1.000 . .
    O O2 -0.00859(18) 0.15001(9) -0.35930(13) 0.0354(4) Uani d . 1.000 . .
    O O3 -0.19925(18) 0.08021(10) -0.56865(12) 0.0349(4) Uani d . 1.000 . .
    O O4 -0.38127(18) -0.05047(10) -0.62554(12) 0.0351(4) Uani d . 1.000 . .
    N N1 -0.51150(18) -0.17230(10) -0.08531(13) 0.0226(4) Uani d . 1.000 . .
    N N2 -0.5674(2) -0.23038(11) 0.01037(16) 0.0345(5) Uani d . 1.000 . .
    N N3 -0.75834(19) -0.09910(10) -0.02990(14) 0.0261(4) Uani d . 1.000 . .
    N N4 -0.16330(18) -0.05447(9) -0.17946(13) 0.0217(4) Uani d . 1.000 . .
    N N5 -0.32936(18) -0.11788(10) -0.36005(13) 0.0235(4) Uani d . 1.000 . .
    C C1 -0.7157(3) -0.18384(14) 0.0396(2) 0.0361(6) Uani d . 1.000 . .
    C C2 -0.6267(2) -0.09475(12) -0.10846(16) 0.0248(5) Uani d . 1.000 . .
    C C3 -0.3469(2) -0.20523(12) -0.14359(18) 0.0272(5) Uani d . 1.000 . .
    C C4 -0.2792(2) -0.12666(11) -0.22693(16) 0.0216(4) Uani d . 1.000 . .
    C C5 -0.1404(2) 0.00355(11) -0.28705(16) 0.0217(5) Uani d . 1.000 . .
    C C6 -0.0165(2) 0.09232(12) -0.26313(16) 0.0245(4) Uani d . 1.000 . .
    C C7 -0.2437(2) -0.03540(12) -0.40038(16) 0.0228(5) Uani d . 1.000 . .
    C C8 -0.2797(2) -0.00276(12) -0.54165(17) 0.0259(5) Uani d . 1.000 . .
    H H1A -0.78580 -0.20710 0.10290 0.0430 Uiso c R 1.000 . .
    H H2A -0.61660 -0.04490 -0.17040 0.0300 Uiso c R 1.000 . .
    H H3A -0.13760 0.10250 -0.50000 0.0520 Uiso c R 1.000 . .
    H H3B -0.38060 -0.26360 -0.19810 0.0330 Uiso c R 1.000 . .
    H H3C -0.24600 -0.22340 -0.07230 0.0330 Uiso c R 1.000 . .
    H H5A -0.40260 -0.15730 -0.41090 0.0280 Uiso c R 1.000 . .
loop_
    _atom_site_aniso_label
    _atom_site_aniso_U_11
    _atom_site_aniso_U_22
    _atom_site_aniso_U_33
    _atom_site_aniso_U_12
    _atom_site_aniso_U_13
    _atom_site_aniso_U_23
    Fe1 0.0216(2) 0.0231(2) 0.0203(2) 0.00230(10)
                                                0.00220(10)
                                                          -0.00030(10)
    O1 0.0284(6) 0.0284(6) 0.0293(6) -0.0064(5) 0.0031(5) -0.0015(5)
    O2 0.0361(7) 0.0321(7) 0.0375(7) -0.0095(5) 0.0041(5) 0.0108(5)
    O3 0.0412(7) 0.0376(7) 0.0263(6) -0.0011(6) 0.0069(5) 0.0070(5)
    O4 0.0399(7) 0.0399(7) 0.0240(6) 0.0047(6) 0.0009(5) -0.0041(5)
    N1 0.0236(7) 0.0206(7) 0.0247(7) 0.0014(5) 0.0070(5) 0.0047(5)
    N2 0.0359(8) 0.0312(8) 0.0406(9) 0.0099(7) 0.0191(7) 0.0174(7)
    N3 0.0258(7) 0.0249(7) 0.0282(7) 0.0049(5) 0.0061(6) 0.0023(6)
    N4 0.0217(6) 0.0217(7) 0.0224(6) -0.0002(5) 0.0053(5) 0.0006(5)
    N5 0.0236(7) 0.0229(7) 0.0241(7) -0.0025(5) 0.0045(5) -0.0039(5)
    C1 0.0365(10) 0.0333(10) 0.0435(11) 0.0095(8) 0.0214(8) 0.0130(8)
    C2 0.0284(8) 0.0225(8) 0.0238(8) 0.0040(6) 0.0051(6) 0.0035(6)
    C3 0.0268(8) 0.0215(8) 0.0360(9) 0.0023(6) 0.0132(7) 0.0023(7)
    C4 0.0204(7) 0.0205(7) 0.0250(8) 0.0016(6) 0.0073(6) -0.0006(6)
    C5 0.0207(8) 0.0229(8) 0.0224(8) 0.0007(6) 0.0062(6) 0.0021(6)
    C6 0.0210(7) 0.0248(8) 0.0289(8) 0.0003(6) 0.0073(6) 0.0010(6)
    C7 0.0214(8) 0.0248(8) 0.0232(8) 0.0014(6) 0.0069(6) -0.0002(6)
    C8 0.0243(8) 0.0310(9) 0.0236(8) 0.0079(6) 0.0077(7) 0.0015(6)
_geom_special_details
;
 Bond distances, angles etc. have been calculated using the
 rounded fractional coordinates. All su's are estimated
 from the variances of the (full) variance-covariance matrix.
 The cell esds are taken into account in the estimation of
 distances, angles and torsion angles
;
loop_
    _geom_bond_atom_site_label_1
    _geom_bond_atom_site_label_2
    _geom_bond_site_symmetry_1
    _geom_bond_site_symmetry_2
    _geom_bond_distance
    _geom_bond_publ_flag
    Fe1 O1 . . 2.1452(13) no
    Fe1 N4 . . 2.1316(14) no
    Fe1 N3 . 1_655 2.2484(15) no
    Fe1 N3 . 3_455 2.2484(15) no
    Fe1 O1 . 3_555 2.1452(13) no
    Fe1 N4 . 3_555 2.1316(14) no
    O1 C6 . . 1.259(2) no
    O2 C6 . . 1.255(2) no
    O3 C8 . . 1.308(2) no
    O4 C8 . . 1.213(2) no
    O3 H3A . . 0.8200 no
    N1 C2 . . 1.331(2) no
    N1 C3 . . 1.471(2) no
    N1 N2 . . 1.356(2) no
    N2 C1 . . 1.310(3) no
    N3 C2 . . 1.330(2) no
    N3 C1 . . 1.352(2) no
    N4 C4 . . 1.321(2) no
    N4 C5 . . 1.373(2) no
    N5 C7 . . 1.365(2) no
    N5 C4 . . 1.345(2) no
    N5 H5A . . 0.8600 no
    C3 C4 . . 1.484(2) no
    C5 C6 . . 1.489(2) no
    C5 C7 . . 1.369(2) no
    C7 C8 . . 1.480(2) no
    C1 H1A . . 0.9300 no
    C2 H2A . . 0.9300 no
    C3 H3B . . 0.9700 no
    C3 H3C . . 0.9700 no
loop_
    _geom_angle_atom_site_label_1
    _geom_angle_atom_site_label_2
    _geom_angle_atom_site_label_3
    _geom_angle_site_symmetry_1
    _geom_angle_site_symmetry_2
    _geom_angle_site_symmetry_3
    _geom_angle
    _geom_angle_publ_flag
    O1 Fe1 N4 . . . 78.11(6) no
    O1 Fe1 N3 . . 1_655 91.64(6) no
    O1 Fe1 N3 . . 3_455 88.36(6) no
    O1 Fe1 O1 . . 3_555 180.00 no
    O1 Fe1 N4 . . 3_555 101.89(6) no
    N3 Fe1 N4 1_655 . . 90.69(6) no
    N3 Fe1 N4 3_455 . . 89.31(6) no
    O1 Fe1 N4 3_555 . . 101.89(6) no
    N4 Fe1 N4 . . 3_555 180.00 no
    N3 Fe1 N3 1_655 . 3_455 180.00 no
    O1 Fe1 N3 3_555 . 1_655 88.36(6) no
    N3 Fe1 N4 1_655 . 3_555 89.31(6) no
    O1 Fe1 N3 3_555 . 3_455 91.64(6) no
    N3 Fe1 N4 3_455 . 3_555 90.69(6) no
    O1 Fe1 N4 3_555 . 3_555 78.11(6) no
    Fe1 O1 C6 . . . 116.15(11) no
    C8 O3 H3A . . . 109.00 no
    N2 N1 C3 . . . 117.39(13) no
    C2 N1 C3 . . . 133.07(14) no
    N2 N1 C2 . . . 109.52(13) no
    N1 N2 C1 . . . 103.17(15) no
    Fe1 N3 C1 1_455 . . 123.27(13) no
    Fe1 N3 C2 1_455 . . 133.72(11) no
    C1 N3 C2 . . . 103.01(15) no
    Fe1 N4 C5 . . . 111.20(10) no
    C4 N4 C5 . . . 106.21(13) no
    Fe1 N4 C4 . . . 142.58(11) no
    C4 N5 C7 . . . 108.07(13) no
    C4 N5 H5A . . . 126.00 no
    C7 N5 H5A . . . 126.00 no
    N2 C1 N3 . . . 114.38(18) no
    N1 C2 N3 . . . 109.91(14) no
    N1 C3 C4 . . . 111.65(13) no
    N5 C4 C3 . . . 125.00(14) no
    N4 C4 N5 . . . 110.69(14) no
    N4 C4 C3 . . . 124.31(15) no
    N4 C5 C7 . . . 109.26(14) no
    N4 C5 C6 . . . 118.24(14) no
    C6 C5 C7 . . . 132.51(15) no
    O1 C6 O2 . . . 125.73(15) no
    O1 C6 C5 . . . 116.10(14) no
    O2 C6 C5 . . . 118.15(15) no
    C5 C7 C8 . . . 133.23(15) no
    N5 C7 C5 . . . 105.78(14) no
    N5 C7 C8 . . . 120.92(14) no
    O3 C8 O4 . . . 122.94(16) no
    O3 C8 C7 . . . 116.19(14) no
    O4 C8 C7 . . . 120.86(15) no
    N2 C1 H1A . . . 123.00 no
    N3 C1 H1A . . . 123.00 no
    N1 C2 H2A . . . 125.00 no
    N3 C2 H2A . . . 125.00 no
    N1 C3 H3B . . . 109.00 no
    N1 C3 H3C . . . 109.00 no
    C4 C3 H3B . . . 109.00 no
    C4 C3 H3C . . . 109.00 no
    H3B C3 H3C . . . 108.00 no
loop_
    _geom_torsion_atom_site_label_1
    _geom_torsion_atom_site_label_2
    _geom_torsion_atom_site_label_3
    _geom_torsion_atom_site_label_4
    _geom_torsion_site_symmetry_1
    _geom_torsion_site_symmetry_2
    _geom_torsion_site_symmetry_3
    _geom_torsion_site_symmetry_4
    _geom_torsion
    _geom_torsion_publ_flag
    N4 Fe1 O1 C6 . . . . 3.33(11) no
    N3 Fe1 O1 C6 1_655 . . . 93.69(12) no
    N3 Fe1 O1 C6 3_455 . . . -86.31(12) no
    N4 Fe1 O1 C6 3_555 . . . -176.67(11) no
    O1 Fe1 N4 C4 . . . . 177.56(18) no
    O1 Fe1 N4 C5 . . . . -0.67(10) no
    N3 Fe1 N4 C4 1_655 . . . 86.04(18) no
    N3 Fe1 N4 C5 1_655 . . . -92.20(11) no
    N3 Fe1 N4 C4 3_455 . . . -93.96(18) no
    N3 Fe1 N4 C5 3_455 . . . 87.80(11) no
    O1 Fe1 N4 C4 3_555 . . . -2.44(18) no
    O1 Fe1 N4 C5 3_555 . . . 179.33(10) no
    Fe1 O1 C6 O2 . . . . 173.29(13) no
    Fe1 O1 C6 C5 . . . . -5.11(17) no
    C2 N1 N2 C1 . . . . 0.14(19) no
    C3 N1 N2 C1 . . . . -178.66(15) no
    N2 N1 C2 N3 . . . . 0.34(18) no
    C3 N1 C2 N3 . . . . 178.87(16) no
    N2 N1 C3 C4 . . . . -169.17(14) no
    C2 N1 C3 C4 . . . . 12.4(2) no
    N1 N2 C1 N3 . . . . -0.6(2) no
    C2 N3 C1 N2 . . . . 0.8(2) no
    Fe1 N3 C1 N2 1_455 . . . -178.52(12) no
    C1 N3 C2 N1 . . . . -0.64(18) no
    Fe1 N3 C2 N1 1_455 . . . 178.54(11) no
    Fe1 N4 C4 N5 . . . . -177.57(13) no
    Fe1 N4 C4 C3 . . . . 3.5(3) no
    C5 N4 C4 N5 . . . . 0.72(17) no
    C5 N4 C4 C3 . . . . -178.19(14) no
    Fe1 N4 C5 C6 . . . . -1.63(17) no
    Fe1 N4 C5 C7 . . . . 178.49(10) no
    C4 N4 C5 C6 . . . . 179.49(13) no
    C4 N4 C5 C7 . . . . -0.39(17) no
    C7 N5 C4 N4 . . . . -0.78(18) no
    C7 N5 C4 C3 . . . . 178.12(14) no
    C4 N5 C7 C5 . . . . 0.50(17) no
    C4 N5 C7 C8 . . . . -176.74(14) no
    N1 C3 C4 N4 . . . . 84.25(18) no
    N1 C3 C4 N5 . . . . -94.50(18) no
    N4 C5 C6 O1 . . . . 4.6(2) no
    N4 C5 C6 O2 . . . . -173.91(14) no
    C7 C5 C6 O1 . . . . -175.54(16) no
    C7 C5 C6 O2 . . . . 5.9(3) no
    N4 C5 C7 N5 . . . . -0.07(17) no
    N4 C5 C7 C8 . . . . 176.68(16) no
    C6 C5 C7 N5 . . . . -179.92(15) no
    C6 C5 C7 C8 . . . . -3.2(3) no
    N5 C7 C8 O3 . . . . 176.25(14) no
    N5 C7 C8 O4 . . . . -2.5(2) no
    C5 C7 C8 O3 . . . . -0.1(3) no
    C5 C7 C8 O4 . . . . -178.83(17) no
loop_
    _geom_hbond_atom_site_label_D
    _geom_hbond_atom_site_label_H
    _geom_hbond_atom_site_label_A
    _geom_hbond_site_symmetry_A
    _geom_hbond_distance_DH
    _geom_hbond_distance_HA
    _geom_hbond_distance_DA
    _geom_hbond_angle_DHA
    _geom_hbond_publ_flag
    O3 H3A O2 . 0.82 1.70 2.5175(19) 179 yes
    N5 H5A N2 4_544 0.86 2.01 2.850(2) 166 yes
_iucr_refine_instructions_details
;
TITL a in P2(1)/c
CELL 0.71073   7.1790  13.4904  10.1285  90.000  99.108  90.000
ZERR   4.00   0.0014   0.0027   0.0020   0.000   0.030   0.000
LATT  1
SYMM -X, 0.5+Y, 0.5-Z
SFAC C H N O FE
UNIT 32 24 20 16 2
L.S. 24
ACTA
OMIT -3 52
BOND $H
HTAB
CONF
EQIV $1 x, -y-1/2, z-1/2
HTAB O3 O2
HTAB N5 N2_$1
TEMP 20
SIZE 0.15*0.1*0.3
FMAP 2
PLAN 20
WGHT    0.039800    0.441600
FVAR       0.82516
FE1   5    0.000000    0.000000    0.000000    10.50000    0.02162    0.02309 =
         0.02028   -0.00028    0.00224    0.00227
C1    1   -0.715656   -0.183841    0.039582    11.00000    0.03647    0.03333 =
         0.04353    0.01297    0.02141    0.00947
AFIX  43
H1A   2   -0.785768   -0.207140    0.102851    11.00000   -1.20000
AFIX   0
C2    1   -0.626727   -0.094750   -0.108455    11.00000    0.02836    0.02247 =
         0.02381    0.00347    0.00510    0.00401
AFIX  43
H2A   2   -0.616646   -0.044926   -0.170390    11.00000   -1.20000
AFIX   0
C3    1   -0.346925   -0.205234   -0.143589    11.00000    0.02683    0.02153 =
         0.03599    0.00228    0.01324    0.00229
AFIX  23
H3B   2   -0.380558   -0.263595   -0.198111    11.00000   -1.20000
H3C   2   -0.245995   -0.223391   -0.072286    11.00000   -1.20000
AFIX   0
C4    1   -0.279167   -0.126661   -0.226931    11.00000    0.02044    0.02049 =
         0.02502   -0.00058    0.00729    0.00163
C5    1   -0.140358    0.003550   -0.287051    11.00000    0.02074    0.02292 =
         0.02245    0.00214    0.00623    0.00067
C6    1   -0.016525    0.092319   -0.263131    11.00000    0.02102    0.02477 =
         0.02886    0.00103    0.00732    0.00033
C7    1   -0.243724   -0.035400   -0.400383    11.00000    0.02137    0.02481 =
         0.02317   -0.00019    0.00686    0.00143
C8    1   -0.279743   -0.002760   -0.541646    11.00000    0.02431    0.03101 =
         0.02360    0.00151    0.00774    0.00787
O1    4    0.068764    0.103638   -0.145530    11.00000    0.02841    0.02840 =
         0.02931   -0.00154    0.00314   -0.00636
O2    4   -0.008586    0.150012   -0.359296    11.00000    0.03614    0.03207 =
         0.03747    0.01083    0.00406   -0.00954
O3    4   -0.199248    0.080207   -0.568655    11.00000    0.04118    0.03761 =
         0.02630    0.00700    0.00690   -0.00112
AFIX  83
H3A   2   -0.137580    0.102488   -0.500001    11.00000   -1.50000
AFIX   0
O4    4   -0.381265   -0.050474   -0.625544    11.00000    0.03992    0.03987 =
         0.02399   -0.00415    0.00085    0.00468
N1    3   -0.511497   -0.172303   -0.085308    11.00000    0.02361    0.02064 =
         0.02474    0.00475    0.00698    0.00143
N2    3   -0.567369   -0.230381    0.010369    11.00000    0.03592    0.03119 =
         0.04062    0.01741    0.01906    0.00992
N3    3   -0.758338   -0.099101   -0.029896    11.00000    0.02581    0.02493 =
         0.02824    0.00232    0.00607    0.00494
N4    3   -0.163296   -0.054469   -0.179460    11.00000    0.02172    0.02174 =
         0.02235    0.00057    0.00535   -0.00021
N5    3   -0.329355   -0.117878   -0.360047    11.00000    0.02357    0.02286 =
         0.02410   -0.00387    0.00449   -0.00250
AFIX  43
H5A   2   -0.402625   -0.157345   -0.410892    11.00000   -1.20000
HKLF 4
REM  a in P2(1)/c
REM R1 =  0.0271 for   1847 Fo > 4sig(Fo)  and  0.0280 for all   1900 data
REM    160 parameters refined using      0 restraints
END
WGHT      0.0317      0.5430
REM Highest difference peak  0.251,  deepest hole -0.252,  1-sigma level  0.047
Q1    1  -0.0873  0.0429 -0.2780  11.00000  0.05    0.25
Q2    1  -0.2059 -0.0014 -0.3431  11.00000  0.05    0.23
Q3    1  -0.2549 -0.0215 -0.4585  11.00000  0.05    0.23
Q4    1  -0.1447 -0.0179 -0.2499  11.00000  0.05    0.20
Q5    1  -0.3045 -0.1625 -0.1828  11.00000  0.05    0.20
Q6    1  -0.1164 -0.0419 -0.1091  11.00000  0.05    0.17
Q7    1  -0.3068 -0.0613 -0.3831  11.00000  0.05    0.17
Q8    1  -0.4372 -0.1814 -0.1124  11.00000  0.05    0.16
Q9    1  -0.0975  0.1266 -0.4337  11.00000  0.05    0.15
Q10   1  -0.2621 -0.0838 -0.1965  11.00000  0.05    0.15
Q11   1  -0.1463 -0.0787 -0.1836  11.00000  0.05    0.15
Q12   1  -0.4861 -0.1811  0.0702  11.00000  0.05    0.15
Q13   1  -0.8415 -0.0757 -0.0375  11.00000  0.05    0.15
Q14   1  -0.2847 -0.1375 -0.2954  11.00000  0.05    0.15
Q15   1  -0.1800 -0.1007 -0.1975  11.00000  0.05    0.15
Q16   1  -0.3213 -0.1237 -0.2924  11.00000  0.05    0.14
Q17   1  -0.2626 -0.1824 -0.0433  11.00000  0.05    0.14
Q18   1  -0.4047 -0.0470 -0.6604  11.00000  0.05    0.14
Q19   1  -0.7213 -0.1081 -0.0827  11.00000  0.05    0.12
Q20   1  -0.6785 -0.0795 -0.2052  11.00000  0.05    0.12
;
