# Supplementary material for: catena-Poly[iron(II)-bis­{μ-5-carb­oxy-2-[(1H-1,2,4-triazol-1-yl)meth­yl]-1H-imidazole-4-carboxyl­ato}]
Source: Acta Crystallogr Sect E Struct Rep Online. 2011 Sep 30;67(Pt 10):m1462–3. doi: 10.1107/S1600536811036026 (PMC3201379; doi:10.1107/S1600536811036026)
Supplement: Supplementary file 2 [file e-67-m1462-Isup2.hkl]

# 
# h,k,l, Fc-squared, Fo-squared, sigma(Fo-squared) and status flag 
# 
data_I
_shelx_title ' a in P2(1)/c' 
_shelx_refln_list_code          4 
_shelx_F_calc_maximum      124.11 
_exptl_crystal_F_000       536.00 
_reflns_d_resolution_high  0.8108 
 
loop_ 
 _symmetry_equiv_pos_as_xyz 
 'x, y, z' 
 '-x, y+1/2, -z+1/2' 
 '-x, -y, -z' 
 'x, -y-1/2, z-1/2' 
 
_cell_length_a     7.1790 
_cell_length_b    13.4904 
_cell_length_c    10.1285 
_cell_angle_alpha  90.000 
_cell_angle_beta   99.108 
_cell_angle_gamma  90.000 
 
_shelx_F_squared_multiplier     1.000 
 
loop_ 
 _refln_index_h 
 _refln_index_k 
 _refln_index_l 
 _refln_F_squared_calc 
 _refln_F_squared_meas 
 _refln_F_squared_sigma 
 _refln_observed_status 
   1   0   0     1458.93     1496.11      8.90 o 
   2   0   0        8.21        7.85      0.79 o 
   3   0   0     5713.94     5456.64     59.54 o 
   4   0   0     2735.83     2752.14     40.77 o 
   5   0   0     1383.73     1296.29     14.14 o 
   6   0   0      846.44      829.96     10.62 o 
   7   0   0      411.25      459.27      6.49 o 
   8   0   0      622.52      639.72     11.18 o 
   1   1   0       18.29       18.09      0.31 o 
   2   1   0       50.10       41.11      0.57 o 
   3   1   0       31.10       26.37      0.68 o 
   4   1   0     1064.61     1078.60      5.44 o 
   5   1   0      498.08      489.85      5.01 o 
   6   1   0        3.60        3.14      0.84 o 
   7   1   0        0.07        2.09      0.65 o 
   8   1   0       10.50        7.69      1.11 o 
   2   2   0      246.95      311.41      1.39 o 
   3   2   0      495.38      456.45      2.72 o 
   4   2   0      279.21      247.06      2.95 o 
   5   2   0     1242.17     1267.23      9.90 o 
   6   2   0      269.23      263.10      3.47 o 
   7   2   0      342.15      348.11      5.41 o 
   8   2   0      396.17      405.07      7.23 o 
   1   3   0      322.84      354.42      1.38 o 
   2   3   0      129.00      126.60      0.85 o 
   3   3   0      928.03      967.96      5.58 o 
   4   3   0      165.70      151.02      2.05 o 
   5   3   0       27.75       27.25      2.47 o 
   6   3   0      281.46      275.94      4.87 o 
   7   3   0        5.51        4.33      0.95 o 
   8   3   0       38.06       47.74      4.31 o 
   0   4   0      153.37      175.41      1.42 o 
   1   4   0        2.68        4.10      0.37 o 
   2   4   0      345.85      334.07      1.85 o 
   3   4   0       22.26       44.47      0.79 o 
   4   4   0        3.51        2.91      0.71 o 
   5   4   0      486.19      489.94      4.37 o 
   6   4   0       92.01       88.13      1.87 o 
   7   4   0      638.91      664.27      9.18 o 
   8   4   0      141.18      143.85      3.51 o 
   1   5   0      144.51      157.63      1.11 o 
   2   5   0       30.50       30.29      0.97 o 
   3   5   0        3.12        3.97      0.48 o 
   4   5   0        6.27        5.74      0.52 o 
   5   5   0       33.19       33.54      2.00 o 
   6   5   0       26.84       24.52      2.40 o 
   7   5   0        4.31        5.62      1.14 o 
   8   5   0        2.84        3.29      1.08 o 
   0   6   0       48.68       54.07      0.98 o 
   1   6   0      753.10      719.76      4.29 o 
   2   6   0     1757.30     1663.98      8.94 o 
   3   6   0      787.30      717.28      3.99 o 
   4   6   0     1807.89     1860.74     11.46 o 
   5   6   0       49.04       55.27      2.70 o 
   6   6   0      730.28      711.45     11.69 o 
   7   6   0      647.82      657.56     11.91 o 
   8   6   0      292.07      319.57      7.11 o 
   1   7   0      456.64      511.44      4.86 o 
   2   7   0       76.53       68.67      1.86 o 
   3   7   0       16.90       20.19      1.34 o 
   4   7   0      920.03      905.40      7.29 o 
   5   7   0       20.28       22.43      1.39 o 
   6   7   0      275.62      252.03      3.76 o 
   7   7   0       99.29      104.15      4.71 o 
   0   8   0     1047.94     1055.99      5.84 o 
   1   8   0     1816.19     1828.09      7.73 o 
   2   8   0      628.35      592.45      4.87 o 
   3   8   0     1833.50     1836.31     19.62 o 
   4   8   0      621.87      606.79      5.21 o 
   5   8   0       44.59       48.29      2.00 o 
   6   8   0       42.99       46.75      3.34 o 
   7   8   0      510.18      525.27     18.11 o 
   1   9   0     1238.57     1317.19      7.84 o 
   2   9   0       18.37       20.82      1.47 o 
   3   9   0      567.19      584.12      6.94 o 
   4   9   0        0.60        0.45      0.36 o 
   5   9   0       97.23       95.84      3.14 o 
   6   9   0        7.99        7.31      1.40 o 
   7   9   0        5.60        5.51      1.44 o 
   0  10   0     2069.87     2193.22     18.82 o 
   1  10   0      845.26      824.50      6.06 o 
   2  10   0       37.33       34.82      2.43 o 
   3  10   0      844.54      864.51     14.61 o 
   4  10   0      304.35      326.64      5.16 o 
   5  10   0        6.74        8.18      1.50 o 
   6  10   0       78.96       91.33      2.46 o 
   1  11   0      216.12      216.06      3.08 o 
   2  11   0       48.79       48.84      1.39 o 
   3  11   0        0.88        1.84      0.80 o 
   4  11   0      233.02      218.27      3.97 o 
   5  11   0       22.55       15.73      2.07 o 
   6  11   0        5.12        8.46      1.64 o 
   0  12   0      581.86      564.65     10.44 o 
   1  12   0      695.25      703.77      7.59 o 
   2  12   0      916.25      925.02     11.88 o 
   3  12   0       11.81       15.77      2.11 o 
   4  12   0      482.14      474.62      8.55 o 
   5  12   0      200.13      216.82      6.54 o 
   6  12   0      141.19      141.42      4.87 o 
   1  13   0      582.89      573.86     12.38 o 
   2  13   0      117.78      119.30      2.51 o 
   3  13   0        7.63        8.11      1.73 o 
   4  13   0        6.92        9.12      1.76 o 
   5  13   0       39.20       41.28      4.11 o 
   0  14   0       44.94       52.51      7.37 o 
   1  14   0      415.99      413.02     22.15 o 
   2  14   0      166.23      164.33      4.38 o 
   3  14   0       99.08      109.66      3.21 o 
   4  14   0       28.00       21.37      3.56 o 
   1  15   0      164.85      162.38      9.25 o 
   2  15   0        4.44        4.39      1.40 o 
   3  15   0        9.42       10.92      2.94 o 
   0  16   0       82.89       83.38     10.84 o 
   1  16   0       42.17       42.93      5.42 o 
   2  16   0        1.85        7.12      1.84 o 
  -8   1   1      460.34      471.68      6.05 o 
  -7   1   1      362.62      361.91      4.22 o 
  -6   1   1        2.63        3.85      0.72 o 
  -5   1   1       14.90       15.87      1.45 o 
  -4   1   1      823.59      811.92      4.09 o 
  -3   1   1        2.59        9.16      0.57 o 
  -2   1   1     9861.88     9563.24     57.68 o 
  -1   1   1     5145.31     5022.78     47.30 o 
   0   1   1      568.45      561.22      2.20 o 
   1   1   1       85.53       91.56      0.72 o 
   2   1   1     1482.04     1336.59      4.57 o 
   3   1   1     1956.13     1855.24     10.22 o 
   4   1   1      741.13      678.43      4.95 o 
   5   1   1      486.56      481.69      4.99 o 
   6   1   1      902.58      939.11      8.98 o 
   7   1   1        1.83        3.64      0.90 o 
   8   1   1        7.16        9.43      1.24 o 
  -8   2   1       13.42       12.91      1.68 o 
  -7   2   1      193.57      183.36      2.98 o 
  -6   2   1        0.44        1.26      0.65 o 
  -5   2   1      126.24      126.24      3.52 o 
  -4   2   1       68.73       70.57      1.28 o 
  -3   2   1     1400.66     1503.32      7.42 o 
  -1   2   1     1498.31     1489.73      4.73 o 
   0   2   1      745.10      634.68      2.14 o 
   2   2   1      100.12      111.48      0.83 o 
   3   2   1      172.68      156.94      2.07 o 
   4   2   1      112.02      112.45      1.90 o 
   5   2   1      255.86      262.58      5.26 o 
   6   2   1      116.08      121.78      3.87 o 
   7   2   1       24.59       24.65      2.51 o 
   8   2   1        3.32        1.96      0.69 o 
  -8   3   1       35.98       32.20      3.25 o 
  -7   3   1      259.81      265.75      5.24 o 
  -6   3   1      719.71      741.67      7.32 o 
  -5   3   1     1546.33     1555.79     11.75 o 
  -4   3   1       57.92       84.56      2.02 o 
  -3   3   1     2642.65     2605.59     13.10 o 
  -2   3   1    15404.26    14597.98    123.61 o 
  -1   3   1     6136.71     6071.89     55.98 o 
   0   3   1     1568.52     1529.56      5.10 o 
   1   3   1    10903.69    10440.51    142.03 o 
   2   3   1      278.24      234.86      1.16 o 
   3   3   1     1099.38     1054.67      6.15 o 
   4   3   1     1166.05     1146.60      7.18 o 
   5   3   1     1588.62     1636.56     12.48 o 
   6   3   1     1033.68     1086.85     10.48 o 
   7   3   1      366.05      360.50      6.38 o 
   8   3   1       45.88       40.95      3.94 o 
  -8   4   1       29.12       22.02      2.22 o 
  -7   4   1       38.57       43.55      2.08 o 
  -6   4   1      160.74      156.39      2.70 o 
  -5   4   1        4.78        4.37      0.75 o 
  -4   4   1      365.12      343.36      2.46 o 
  -3   4   1      368.78      389.81      3.44 o 
  -2   4   1     5045.62     5050.89     42.38 o 
  -1   4   1      393.53      487.19      1.88 o 
   0   4   1       13.52       20.86      0.50 o 
   1   4   1      418.02      409.00      1.75 o 
   2   4   1        5.58        9.73      0.94 o 
   3   4   1      323.62      324.94      3.02 o 
   4   4   1       50.67       52.61      1.03 o 
   5   4   1      229.03      222.78      2.08 o 
   6   4   1       99.32       89.94      2.81 o 
   7   4   1      336.48      331.79      5.59 o 
   8   4   1        0.47        1.58      0.96 o 
  -8   5   1        2.01        2.54      1.29 o 
  -7   5   1       57.72       60.78      2.59 o 
  -6   5   1     1895.68     1951.79     15.00 o 
  -5   5   1      309.20      293.71      2.99 o 
  -4   5   1      395.09      372.37      4.68 o 
  -3   5   1     1454.24     1397.71      5.98 o 
  -2   5   1     4154.34     4346.54     27.44 o 
  -1   5   1     1147.47     1134.36      4.16 o 
   0   5   1     2038.70     1936.51      6.27 o 
   1   5   1      127.81      180.06      1.28 o 
   2   5   1      675.75      667.63      4.83 o 
   3   5   1       27.51       31.32      1.30 o 
   4   5   1      775.07      776.73      6.14 o 
   5   5   1      683.77      699.76      5.76 o 
   6   5   1      722.24      721.18      7.71 o 
   7   5   1      375.51      390.36      6.79 o 
   8   5   1       72.10       70.10      2.90 o 
  -8   6   1       22.14       20.48      2.83 o 
  -7   6   1       87.01       82.11      3.37 o 
  -6   6   1        3.50        3.80      0.92 o 
  -5   6   1      697.76      700.26      5.66 o 
  -4   6   1       21.46       20.40      1.17 o 
  -3   6   1        2.87        6.33      0.61 o 
  -2   6   1      252.00      262.82      2.56 o 
  -1   6   1     1618.52     1720.57      8.89 o 
   0   6   1       80.59       74.53      1.32 o 
   1   6   1     1176.62     1213.79      6.30 o 
   2   6   1      545.38      580.22      9.98 o 
   3   6   1      466.03      489.45      3.90 o 
   4   6   1       87.04       83.93      2.11 o 
   5   6   1       70.60       63.61      2.73 o 
   6   6   1       73.92       80.31      2.51 o 
   7   6   1        9.79       12.63      1.67 o 
   8   6   1       14.45       16.56      1.79 o 
  -8   7   1      105.13      115.20      8.47 o 
  -7   7   1        5.96        4.07      1.22 o 
  -6   7   1      198.81      195.97      3.50 o 
  -5   7   1      503.52      490.42      6.01 o 
  -4   7   1      433.75      447.13      3.59 o 
  -3   7   1      111.16       95.57      1.59 o 
  -2   7   1      740.95      764.79      4.07 o 
  -1   7   1     2309.40     2412.24     10.13 o 
   0   7   1        8.30       21.57      0.69 o 
   1   7   1      285.77      224.70      2.06 o 
   2   7   1      957.67      974.85      5.42 o 
   3   7   1       36.70       37.43      1.45 o 
   4   7   1      316.55      315.05      3.54 o 
   5   7   1      523.30      521.34      7.99 o 
   6   7   1      334.71      312.69      5.36 o 
   7   7   1       83.57       76.09      2.41 o 
  -7   8   1       11.66       10.51      2.18 o 
  -6   8   1       17.99       17.76      2.29 o 
  -5   8   1       69.64       59.39      1.56 o 
  -4   8   1      263.68      259.25      2.83 o 
  -3   8   1      267.51      291.17      3.11 o 
  -2   8   1      357.67      360.59      3.14 o 
  -1   8   1      345.81      351.33      3.77 o 
   0   8   1        7.93        8.05      0.60 o 
   1   8   1       44.69       53.88      1.34 o 
   2   8   1        0.76        1.60      0.87 o 
   3   8   1      104.69       97.27      2.17 o 
   4   8   1       34.88       35.29      1.67 o 
   5   8   1       22.78       26.65      2.39 o 
   6   8   1       45.52       48.87      3.51 o 
   7   8   1        0.05        3.50      0.98 o 
  -7   9   1       31.96       32.38      6.39 o 
  -6   9   1       32.93       25.83      3.15 o 
  -5   9   1      678.96      682.92     10.12 o 
  -4   9   1      249.32      224.90      4.45 o 
  -3   9   1      933.18      954.20      7.61 o 
  -2   9   1      146.18      143.61      2.64 o 
  -1   9   1     1220.67     1233.72      9.54 o 
   0   9   1     1571.92     1510.11      7.99 o 
   1   9   1      496.59      487.22      3.84 o 
   2   9   1     2277.93     2364.29     16.60 o 
   3   9   1      847.70      860.50      9.84 o 
   4   9   1      171.89      178.27      3.94 o 
   5   9   1     1663.04     1723.80     14.67 o 
   6   9   1       25.39       21.89      2.62 o 
   7   9   1       25.86       27.38      2.67 o 
  -7  10   1       35.47       38.19      4.44 o 
  -6  10   1        0.40        2.24      0.86 o 
  -5  10   1       14.73       13.00      2.00 o 
  -4  10   1       18.36       22.47      2.55 o 
  -3  10   1      249.82      226.16      2.98 o 
  -2  10   1       97.34      103.84      2.07 o 
  -1  10   1       78.45       86.18      1.94 o 
   0  10   1       34.62       34.60      1.76 o 
   1  10   1      106.31      115.59      2.24 o 
   2  10   1      165.84      150.38      2.16 o 
   3  10   1      365.61      350.22      6.22 o 
   4  10   1      177.61      168.10      3.83 o 
   5  10   1       15.60       17.60      3.41 o 
   6  10   1       20.15       18.46      3.14 o 
  -6  11   1      123.93      113.82      3.62 o 
  -5  11   1       35.33       37.57      3.44 o 
  -4  11   1      401.32      394.45      5.08 o 
  -3  11   1     1353.56     1341.44     18.79 o 
  -2  11   1      424.09      414.72      4.71 o 
  -1  11   1       15.96       15.13      1.61 o 
   0  11   1     1141.68     1191.25      8.94 o 
   1  11   1      796.55      771.67      7.28 o 
   2  11   1      446.56      451.95      7.28 o 
   3  11   1      403.34      419.52      8.03 o 
   4  11   1      430.94      473.76      9.56 o 
   5  11   1      233.60      217.77      6.30 o 
   6  11   1       65.54       69.40      4.89 o 
  -6  12   1        0.07        1.64      0.87 o 
  -5  12   1        3.90        3.04      1.02 o 
  -4  12   1        8.27        8.43      1.46 o 
  -3  12   1       88.56       98.85      5.09 o 
  -2  12   1        0.07        1.50      0.62 o 
  -1  12   1        0.33        1.94      0.89 o 
   0  12   1        0.00        0.32      0.51 o 
   1  12   1      616.78      611.31      6.07 o 
   2  12   1        0.68        1.79      0.89 o 
   3  12   1      611.29      603.24     10.11 o 
   4  12   1        0.01        1.86      1.28 o 
   5  12   1       20.77       13.79      1.99 o 
  -5  13   1      138.99      154.18      4.76 o 
  -4  13   1       18.66       13.97      1.99 o 
  -3  13   1      623.66      629.10      9.45 o 
  -2  13   1      810.31      820.03      8.81 o 
  -1  13   1       27.67       26.76      2.46 o 
   0  13   1       79.29       77.46      2.70 o 
   1  13   1      128.50      132.63      2.82 o 
   2  13   1      127.75      126.23      3.28 o 
   3  13   1        1.67        5.27      1.79 o 
   4  13   1       67.79       56.93      3.23 o 
   5  13   1      132.61      140.90      6.18 o 
  -4  14   1       59.65       52.16      4.94 o 
  -3  14   1       21.45       20.66      2.93 o 
  -2  14   1        9.57       15.00      3.04 o 
  -1  14   1       63.83       58.34      3.39 o 
   0  14   1      208.89      209.25      4.98 o 
   1  14   1      155.23      148.55      5.44 o 
   2  14   1       46.83       42.65      4.34 o 
   3  14   1       52.50       51.22      3.97 o 
   4  14   1        3.53        2.44      0.65 o 
  -3  15   1      309.26      302.13     10.07 o 
  -2  15   1       64.47       60.20      4.12 o 
  -1  15   1      681.75      702.01     12.12 o 
   0  15   1        2.48        4.89      3.54 o 
   1  15   1       55.76       62.39      2.92 o 
   2  15   1       61.49       63.04      3.09 o 
   3  15   1       77.03       84.09      6.57 o 
  -2  16   1       44.59       38.66      4.11 o 
  -1  16   1      116.32      114.42      5.22 o 
   0  16   1        3.54        2.41      1.81 o 
   1  16   1       65.21       60.11      3.64 o 
   2  16   1       68.63       69.30      5.27 o 
  -8   0   2      361.06      389.69     10.04 o 
  -7   0   2       93.50       97.28      4.59 o 
  -6   0   2       18.63       22.44      2.29 o 
  -5   0   2       11.01        7.23      1.23 o 
  -4   0   2      898.52      970.36      6.27 o 
  -3   0   2       68.37       78.40      2.42 o 
  -2   0   2      133.15      164.45      1.82 o 
  -1   0   2       92.36      109.21      1.88 o 
   0   0   2     6054.25     5422.07     56.78 o 
   1   0   2     1343.21     1346.70      7.97 o 
   2   0   2      319.88      373.49      2.63 o 
   3   0   2     1110.84     1060.38      8.76 o 
   4   0   2     5942.22     5911.44     83.55 o 
   5   0   2     1675.76     1668.01     18.59 o 
   6   0   2        2.58        2.00      2.20 o 
   7   0   2       33.34       43.85      5.70 o 
   8   0   2        8.54        9.71      1.62 o 
  -8   1   2      224.25      215.32      4.65 o 
  -7   1   2        2.32        2.49      0.78 o 
  -6   1   2       34.44       31.70      2.10 o 
  -5   1   2      459.44      446.32      4.18 o 
  -4   1   2        8.47       12.63      0.89 o 
  -3   1   2       17.25       24.54      0.93 o 
  -2   1   2      124.56      120.71      0.75 o 
  -1   1   2     2214.58     2210.15      8.31 o 
   0   1   2     1410.55     1380.86      6.16 o 
   1   1   2     7182.31     6715.01     40.92 o 
   2   1   2     2222.90     2262.11      7.36 o 
   3   1   2      225.78      227.84      2.59 o 
   4   1   2      134.40      121.81      2.09 o 
   5   1   2        0.54        1.05      0.75 o 
   6   1   2      398.88      408.33      4.65 o 
   7   1   2        1.40        2.80      0.97 o 
   8   1   2      137.94      133.98      5.02 o 
  -8   2   2      409.52      408.66      5.51 o 
  -7   2   2      119.02      112.93      5.75 o 
  -6   2   2      202.83      192.61      2.89 o 
  -5   2   2      369.61      352.66      3.44 o 
  -4   2   2      733.34      721.53      4.37 o 
  -3   2   2     3765.52     3908.38     20.93 o 
  -2   2   2      133.36      110.80      1.06 o 
  -1   2   2     1157.51     1181.29      4.04 o 
   0   2   2      171.45      148.80      0.82 o 
   1   2   2     3063.54     2927.88      9.18 o 
   2   2   2       18.28       12.51      0.65 o 
   3   2   2     1935.87     1913.54     14.03 o 
   4   2   2     2812.43     2997.78     26.30 o 
   5   2   2      690.26      685.33      6.32 o 
   6   2   2      120.64      114.07      2.78 o 
   7   2   2        2.15        2.51      0.84 o 
   8   2   2       50.08       51.86      4.70 o 
  -8   3   2       66.98       83.12      6.29 o 
  -7   3   2       90.08       89.88      2.86 o 
  -6   3   2       27.63       22.25      1.82 o 
  -5   3   2      160.67      150.64      2.73 o 
  -4   3   2      157.51      150.88      3.16 o 
  -3   3   2      810.67      919.63      4.84 o 
  -2   3   2     1785.24     1782.14      5.86 o 
  -1   3   2      373.75      385.24      1.84 o 
   0   3   2       18.06       16.63      0.52 o 
   1   3   2     3252.61     3307.51     11.18 o 
   2   3   2      240.79      225.06      1.72 o 
   3   3   2      931.83      921.72      6.95 o 
   4   3   2       45.36       49.90      1.74 o 
   5   3   2      383.61      395.99      5.13 o 
   6   3   2        0.28        2.12      0.73 o 
   7   3   2      210.53      213.15      3.55 o 
   8   3   2      142.16      153.93      6.54 o 
  -8   4   2        7.52        6.34      2.30 o 
  -7   4   2     1047.16     1088.43     14.74 o 
  -6   4   2      388.54      394.28      4.39 o 
  -5   4   2      255.49      244.64      3.20 o 
  -4   4   2     4879.13     5058.11     37.83 o 
  -3   4   2     8138.01     8248.23     36.61 o 
  -2   4   2      457.84      437.59      2.37 o 
  -1   4   2     4301.45     4061.09     13.13 o 
   0   4   2     3519.96     3447.08     10.74 o 
   1   4   2        5.02        8.94      0.50 o 
   2   4   2     5207.65     5015.90     42.65 o 
   3   4   2     1297.73     1313.93      5.45 o 
   4   4   2      376.07      373.72      3.85 o 
   5   4   2      373.63      390.97      3.56 o 
   6   4   2       12.30       13.35      1.69 o 
   7   4   2      321.65      317.81      5.94 o 
   8   4   2       96.88       94.61      3.75 o 
  -8   5   2       51.68       42.85      4.29 o 
  -7   5   2        5.11        6.95      1.04 o 
  -6   5   2       42.99       39.23      2.73 o 
  -5   5   2       42.08       51.26      1.76 o 
  -4   5   2     4218.51     4422.71     25.35 o 
  -3   5   2      759.92      838.11      3.50 o 
  -2   5   2      143.94      149.84      1.61 o 
  -1   5   2      580.66      608.34      3.10 o 
   0   5   2        8.37        8.22      0.65 o 
   1   5   2      597.24      587.74      3.35 o 
   2   5   2      492.27      508.40      4.45 o 
   3   5   2       14.68       19.57      1.58 o 
   4   5   2      354.35      324.48      3.37 o 
   5   5   2       33.49       33.03      1.11 o 
   6   5   2       11.22       11.23      2.20 o 
   7   5   2        5.49        3.30      1.15 o 
  -8   6   2      106.23      107.53      4.57 o 
  -7   6   2       99.78       94.17      2.59 o 
  -6   6   2      545.97      553.47      6.73 o 
  -5   6   2      114.69      102.30      3.47 o 
  -4   6   2     3986.68     4188.03     30.31 o 
  -3   6   2     2435.41     2485.06     12.06 o 
  -2   6   2      813.60      756.99      4.34 o 
  -1   6   2     1181.70     1160.49      6.21 o 
   0   6   2      809.08      771.82      4.27 o 
   1   6   2     1092.07     1043.14      5.62 o 
   2   6   2     3097.29     3292.04     13.66 o 
   3   6   2     1778.49     1772.62     12.96 o 
   4   6   2      115.64      112.99      2.43 o 
   5   6   2       22.59       24.34      1.96 o 
   6   6   2      438.70      438.22      5.95 o 
   7   6   2      373.43      378.61      7.66 o 
  -8   7   2       29.32       26.88      4.85 o 
  -7   7   2        0.04        1.81      0.82 o 
  -6   7   2      159.71      153.62      2.31 o 
  -5   7   2      257.60      249.67      3.29 o 
  -4   7   2       78.48       81.85      3.08 o 
  -3   7   2       10.30       11.92      0.79 o 
  -2   7   2      920.12      972.43      4.70 o 
  -1   7   2      363.32      418.08      4.67 o 
   0   7   2     1357.12     1416.51      6.15 o 
   1   7   2      413.68      435.33      3.72 o 
   2   7   2      375.23      380.31      3.13 o 
   3   7   2        6.67        6.70      0.85 o 
   4   7   2      176.52      166.89      2.73 o 
   5   7   2        5.55        6.83      2.21 o 
   6   7   2      228.70      216.95      4.24 o 
   7   7   2      180.30      172.18      5.29 o 
  -7   8   2       23.79       27.19      5.23 o 
  -6   8   2       21.30       20.05      1.69 o 
  -5   8   2     1923.67     1925.27     17.26 o 
  -4   8   2      205.09      194.39      3.37 o 
  -3   8   2      189.37      198.68      2.87 o 
  -2   8   2     1151.01     1160.34     10.32 o 
  -1   8   2       41.99       55.18      0.73 o 
   0   8   2      274.30      251.59      1.88 o 
   1   8   2     3009.72     3197.86     16.05 o 
   2   8   2      850.79      863.48      7.19 o 
   3   8   2     1007.28     1019.69      7.90 o 
   4   8   2      325.75      294.02      4.02 o 
   5   8   2      101.50      107.71      2.65 o 
   6   8   2      338.79      337.32      8.27 o 
   7   8   2      225.92      228.96      5.41 o 
  -7   9   2       88.99       77.46      6.28 o 
  -6   9   2        2.78        5.67      1.14 o 
  -5   9   2       12.65       10.44      1.55 o 
  -4   9   2       57.41       55.44      1.35 o 
  -3   9   2       43.87       41.49      1.67 o 
  -2   9   2        2.38        4.26      0.71 o 
  -1   9   2       55.91       56.46      1.73 o 
   0   9   2       10.65        9.73      0.80 o 
   1   9   2     1143.58     1147.94      9.12 o 
   2   9   2      162.32      157.23      2.22 o 
   3   9   2      137.16      128.42      2.13 o 
   4   9   2        3.35        6.29      1.20 o 
   5   9   2       11.74       17.08      2.69 o 
   6   9   2        6.33        5.36      1.25 o 
  -7  10   2      125.64      132.75      5.39 o 
  -6  10   2        5.87        5.01      1.23 o 
  -5  10   2      440.66      422.36      7.66 o 
  -4  10   2      711.16      708.44      9.30 o 
  -3  10   2        1.92        2.07      0.72 o 
  -2  10   2       14.98       16.14      1.38 o 
  -1  10   2       57.28       46.28      2.57 o 
   0  10   2      844.56      865.80      7.71 o 
   1  10   2      813.76      778.13      6.40 o 
   2  10   2       14.16       18.07      2.26 o 
   3  10   2     1124.69     1123.04     13.16 o 
   4  10   2      544.94      542.18      8.83 o 
   5  10   2       26.12       27.95      2.57 o 
   6  10   2      143.85      139.94      3.54 o 
  -6  11   2        2.65        2.36      1.37 o 
  -5  11   2       30.26       30.47      3.56 o 
  -4  11   2        0.31        2.59      0.95 o 
  -3  11   2       44.49       41.17      2.23 o 
  -2  11   2      287.44      272.97      3.27 o 
  -1  11   2       26.99       27.53      1.71 o 
   0  11   2      271.48      262.68      3.71 o 
   1  11   2       70.79       71.39      2.37 o 
   2  11   2       48.80       45.15      3.17 o 
   3  11   2        3.46        3.20      0.84 o 
   4  11   2      162.95      157.52      7.53 o 
   5  11   2        3.73        3.21      1.19 o 
   6  11   2        1.00        3.53      1.17 o 
  -6  12   2       27.86       23.44      4.80 o 
  -5  12   2      169.27      175.49      5.26 o 
  -4  12   2      427.75      417.87      7.45 o 
  -3  12   2        1.70        2.83      1.15 o 
  -2  12   2       51.57       53.60      2.93 o 
  -1  12   2       20.48       21.98      2.84 o 
   0  12   2      956.65      950.26      8.22 o 
   1  12   2       51.07       49.17      1.93 o 
   2  12   2        2.92        3.19      1.07 o 
   3  12   2      913.17      933.85     14.90 o 
   4  12   2      256.62      234.14      6.52 o 
   5  12   2        1.04        2.49      1.33 o 
  -5  13   2        0.27        1.56      0.82 o 
  -4  13   2        9.48       12.00      1.65 o 
  -3  13   2       56.38       51.18      3.83 o 
  -2  13   2        2.77        3.62      0.76 o 
  -1  13   2      116.22      112.24      3.67 o 
   0  13   2       61.38       60.46      4.23 o 
   1  13   2       78.92       76.84      2.40 o 
   2  13   2       50.85       46.66      3.59 o 
   3  13   2        4.07        4.71      1.32 o 
   4  13   2       59.28       69.00      7.44 o 
   5  13   2       31.14       27.23      3.56 o 
  -4  14   2      206.77      201.07      6.85 o 
  -3  14   2      212.99      224.04      5.73 o 
  -2  14   2      182.93      191.96      5.61 o 
  -1  14   2      805.59      831.26     11.47 o 
   0  14   2       55.28       53.31      4.69 o 
   1  14   2        2.25        4.51      1.26 o 
   2  14   2      358.80      367.45      7.91 o 
   3  14   2      249.66      262.95      6.26 o 
   4  14   2       54.34       57.23      4.20 o 
  -3  15   2      255.82      271.46     12.02 o 
  -2  15   2        0.06        3.36      1.74 o 
  -1  15   2        4.84        5.76      1.30 o 
   0  15   2       13.86       14.67      2.41 o 
   1  15   2       88.17       76.37      3.63 o 
   2  15   2        7.26        4.71      1.81 o 
   3  15   2      177.42      175.83      7.56 o 
  -2  16   2      319.51      329.81      6.79 o 
  -1  16   2      438.18      448.84     15.74 o 
   0  16   2       25.05       28.75      5.68 o 
   1  16   2       26.83       27.56      4.78 o 
  -8   1   3      185.51      194.60      6.16 o 
  -7   1   3      329.70      321.55      3.62 o 
  -6   1   3      264.29      261.62      3.01 o 
  -5   1   3     1322.84     1328.70      9.34 o 
  -4   1   3     2147.91     2154.20      8.02 o 
  -3   1   3     1946.10     1851.50     10.09 o 
  -2   1   3     1123.15     1018.30      4.35 o 
  -1   1   3      936.17      983.40      3.41 o 
   0   1   3     2550.95     2610.71     10.91 o 
   1   1   3     6026.82     5749.64     38.57 o 
   2   1   3     2224.26     2202.10     13.80 o 
   3   1   3     3606.51     3661.92     18.93 o 
   4   1   3      722.09      683.52      5.83 o 
   5   1   3      718.18      705.33      7.14 o 
   6   1   3      544.38      559.48      6.19 o 
   7   1   3      254.62      257.59      5.74 o 
   8   1   3      703.78      747.08      8.95 o 
  -8   2   3      186.57      170.16      3.85 o 
  -7   2   3      196.87      186.68      2.76 o 
  -6   2   3       69.10       68.38      1.82 o 
  -5   2   3     1088.25     1102.76      8.27 o 
  -4   2   3      296.72      312.76      3.07 o 
  -3   2   3      423.31      474.34      3.75 o 
  -2   2   3     1047.79     1080.16      4.28 o 
  -1   2   3        1.68        3.86      0.37 o 
   0   2   3     1399.77     1294.09      4.60 o 
   1   2   3     1337.86     1422.51      4.90 o 
   2   2   3     1340.85     1472.45      8.81 o 
   3   2   3      173.71      190.34      3.08 o 
   4   2   3        0.24        0.46      0.51 o 
   5   2   3       90.13       93.20      2.55 o 
   6   2   3      136.64      139.27      4.50 o 
   7   2   3      144.18      146.21      3.39 o 
   8   2   3        1.07        2.47      0.99 o 
  -8   3   3       78.07       80.25      3.98 o 
  -7   3   3        1.13        2.05      0.90 o 
  -6   3   3      291.39      288.46      5.71 o 
  -5   3   3     1393.00     1468.80     11.09 o 
  -4   3   3        4.17       11.59      0.89 o 
  -3   3   3      145.75      120.37      1.64 o 
  -2   3   3     2049.93     1971.28     10.17 o 
  -1   3   3       79.70       77.99      0.96 o 
   0   3   3      272.50      269.75      1.36 o 
   1   3   3     2346.99     2148.69     10.36 o 
   2   3   3      847.92      872.90      5.25 o 
   3   3   3      762.92      792.46      4.51 o 
   4   3   3       72.40       54.50      2.29 o 
   5   3   3       15.18       13.86      1.26 o 
   6   3   3       85.66       89.97      3.50 o 
   7   3   3       40.05       44.29      4.57 o 
   8   3   3      320.08      319.41      6.46 o 
  -8   4   3       15.96       12.74      1.82 o 
  -7   4   3       78.95       73.99      2.68 o 
  -6   4   3       99.17       88.16      2.84 o 
  -5   4   3      337.86      345.80      3.18 o 
  -4   4   3      179.21      163.45      2.00 o 
  -3   4   3        1.37        1.57      0.64 o 
  -2   4   3      256.29      269.45      2.33 o 
  -1   4   3      307.12      368.08      2.02 o 
   0   4   3      535.79      581.78      3.19 o 
   1   4   3     2008.47     1971.46     10.72 o 
   2   4   3     4988.98     5183.37     19.39 o 
   3   4   3      194.56      203.58      1.75 o 
   4   4   3      409.45      410.89      4.06 o 
   5   4   3      107.94      100.30      1.93 o 
   6   4   3        0.05        1.08      0.60 o 
   7   4   3       12.03       11.15      1.77 o 
  -8   5   3       52.92       67.91      7.85 o 
  -7   5   3      223.59      212.78      5.54 o 
  -6   5   3      643.38      631.57      7.05 o 
  -5   5   3     1158.57     1203.93     10.52 o 
  -4   5   3      270.65      269.09      3.11 o 
  -3   5   3        4.03        2.97      0.36 o 
  -2   5   3     2621.00     2633.38     13.62 o 
  -1   5   3     8059.96     8283.96     64.12 o 
   0   5   3     2192.28     2158.99     14.79 o 
   1   5   3      317.64      308.02      2.64 o 
   2   5   3     2696.36     2669.54     12.29 o 
   3   5   3      284.82      279.04      2.11 o 
   4   5   3      189.46      171.46      2.25 o 
   5   5   3       63.23       56.53      3.33 o 
   6   5   3       40.63       37.32      4.47 o 
   7   5   3      321.94      323.17      6.42 o 
  -8   6   3        0.34        2.70      1.06 o 
  -7   6   3      151.28      148.42      4.35 o 
  -6   6   3      197.49      179.42      3.82 o 
  -5   6   3      721.76      742.76      7.85 o 
  -4   6   3      137.98      137.05      3.06 o 
  -3   6   3       19.50       16.74      1.09 o 
  -2   6   3      203.89      207.45      2.30 o 
  -1   6   3      595.06      668.76      3.77 o 
   0   6   3        0.59        5.34      0.62 o 
   1   6   3       14.22       13.71      0.84 o 
   2   6   3       36.12       33.98      1.83 o 
   3   6   3       19.72       27.76      2.65 o 
   4   6   3      356.72      352.07      4.24 o 
   5   6   3      115.16      110.66      3.79 o 
   6   6   3       10.58       12.94      1.69 o 
   7   6   3       81.48       84.12      2.72 o 
  -7   7   3      117.90      107.06      4.98 o 
  -6   7   3     2892.75     2978.41     13.21 o 
  -5   7   3      461.60      456.54      4.61 o 
  -4   7   3        3.58        5.43      0.84 o 
  -3   7   3     1022.16     1032.15      7.49 o 
  -2   7   3     1157.81     1170.04      6.53 o 
  -1   7   3     3033.80     3110.70     12.52 o 
   0   7   3     1989.45     1989.99      8.30 o 
   1   7   3     2431.39     2489.37     12.74 o 
   2   7   3      857.54      859.16      7.89 o 
   3   7   3      289.95      254.51      3.29 o 
   4   7   3      282.09      293.37      5.61 o 
   5   7   3      527.38      528.83     12.00 o 
   6   7   3      219.67      218.91      5.05 o 
   7   7   3       41.14       38.43      5.51 o 
  -7   8   3        8.12        7.20      1.62 o 
  -6   8   3      158.29      145.46      4.66 o 
  -5   8   3      925.08      908.64      9.71 o 
  -4   8   3        2.73        4.48      0.65 o 
  -3   8   3      845.78      902.54      7.30 o 
  -2   8   3      173.03      170.60      2.83 o 
  -1   8   3      368.18      348.97      2.79 o 
   0   8   3      486.17      474.88      3.67 o 
   1   8   3        4.03        3.59      0.73 o 
   2   8   3        1.28        1.74      0.62 o 
   3   8   3      158.01      153.14      2.99 o 
   4   8   3       43.56       37.41      2.52 o 
   5   8   3        5.03        5.19      1.17 o 
   6   8   3       23.26       20.22      3.36 o 
   7   8   3       44.10       41.78      6.11 o 
  -7   9   3      528.49      514.26     12.09 o 
  -6   9   3      552.25      539.61     10.69 o 
  -5   9   3      105.97      107.29      2.00 o 
  -4   9   3        8.73       10.81      2.14 o 
  -3   9   3       56.10       65.31      3.52 o 
  -2   9   3       15.93       20.33      1.32 o 
  -1   9   3       50.55       37.27      1.93 o 
   0   9   3      478.16      480.86      4.05 o 
   1   9   3      793.05      818.76      5.68 o 
   2   9   3      523.12      472.13      5.55 o 
   3   9   3      104.10       95.02      2.59 o 
   4   9   3      461.84      450.18      5.70 o 
   5   9   3      595.64      589.74     10.95 o 
   6   9   3      237.56      249.59      6.09 o 
  -7  10   3        3.52        1.12      1.45 o 
  -6  10   3       32.19       26.19      2.47 o 
  -5  10   3        8.72        7.80      1.53 o 
  -4  10   3      300.66      288.41      4.60 o 
  -3  10   3      198.15      199.78      3.09 o 
  -2  10   3      131.20      130.07      3.26 o 
  -1  10   3        1.08        1.38      0.35 o 
   0  10   3      202.71      201.67      2.05 o 
   1  10   3       30.16       26.52      1.18 o 
   2  10   3       62.33       57.45      2.67 o 
   3  10   3        0.05        2.59      0.63 o 
   4  10   3        0.85        2.33      0.87 o 
   5  10   3       17.85       19.11      2.51 o 
   6  10   3        8.66       14.81      2.13 o 
  -6  11   3      132.81      122.85      8.72 o 
  -5  11   3       19.41       35.33      3.84 o 
  -4  11   3      477.81      497.15     11.54 o 
  -3  11   3       24.32       24.58      1.92 o 
  -2  11   3        4.49        4.84      0.83 o 
  -1  11   3      206.22      215.02      4.17 o 
   0  11   3      115.63      105.40      3.20 o 
   1  11   3     1519.45     1539.43     13.40 o 
   2  11   3      127.32      131.48      3.33 o 
   3  11   3       48.79       44.24      3.19 o 
   4  11   3      142.69      144.80      4.10 o 
   5  11   3      181.99      163.07      4.95 o 
  -6  12   3       29.91       30.43      5.53 o 
  -5  12   3      168.00      169.89      6.98 o 
  -4  12   3      136.25      139.35      3.57 o 
  -3  12   3        1.01        1.39      0.73 o 
  -2  12   3       50.90       41.33      2.24 o 
  -1  12   3        0.44        1.87      0.75 o 
   0  12   3      268.21      265.73      3.75 o 
   1  12   3       26.81       25.83      3.26 o 
   2  12   3        0.25        3.24      0.90 o 
   3  12   3       52.49       56.05      3.04 o 
   4  12   3       40.64       31.82      4.23 o 
   5  12   3        0.07        1.49      1.14 o 
  -5  13   3      290.44      309.08      8.06 o 
  -4  13   3      114.06      127.22      5.02 o 
  -3  13   3      291.51      291.32      6.06 o 
  -2  13   3      710.24      730.55      9.92 o 
  -1  13   3      112.27      112.25      3.67 o 
   0  13   3      400.38      399.19      6.93 o 
   1  13   3     1115.47     1180.84     27.66 o 
   2  13   3      938.35      910.14     13.87 o 
   3  13   3       11.64       11.33      2.53 o 
   4  13   3       71.86       65.48      3.65 o 
  -4  14   3       38.11       37.37      4.79 o 
  -3  14   3       16.94       15.37      2.24 o 
  -2  14   3       46.88       55.59      4.26 o 
  -1  14   3        2.68        3.64      0.86 o 
   0  14   3      270.59      275.50     10.85 o 
   1  14   3        0.18        1.45      1.48 o 
   2  14   3       10.79        9.30      2.72 o 
   3  14   3       31.22       32.84      4.40 o 
  -3  15   3      257.31      261.08      5.77 o 
  -2  15   3      199.63      206.00      8.86 o 
  -1  15   3      154.58      158.98      5.36 o 
   0  15   3       16.53       19.39      2.77 o 
   1  15   3      502.49      505.08     12.38 o 
   2  15   3      428.54      418.48     11.18 o 
  -1  16   3       18.16       15.51      4.05 o 
   0  16   3        0.02        2.09      1.41 o 
  -8   0   4      192.44      186.78      7.21 o 
  -7   0   4     2683.52     2747.59     26.01 o 
  -6   0   4        1.63        1.65      0.82 o 
  -5   0   4      357.13      316.41      6.42 o 
  -4   0   4     4377.29     4517.34     34.50 o 
  -3   0   4        6.33        7.72      0.72 o 
  -2   0   4      736.41      671.91      6.84 o 
  -1   0   4     3749.72     3346.70     18.23 o 
   0   0   4      200.80      270.25      2.18 o 
   1   0   4     1177.54     1158.81      9.34 o 
   2   0   4        2.20        4.86      1.01 o 
   3   0   4        2.96       13.18      1.94 o 
   4   0   4     1199.22     1212.34     17.80 o 
   5   0   4       93.56       92.98      2.68 o 
   6   0   4       54.35       50.94      6.46 o 
   7   0   4      931.26      949.45     14.89 o 
  -8   1   4        0.33        3.60      1.07 o 
  -7   1   4       83.39       76.73      3.03 o 
  -6   1   4        0.02        1.05      0.56 o 
  -5   1   4       63.49       61.87      1.13 o 
  -4   1   4       51.58       61.94      0.77 o 
  -3   1   4       25.46       27.22      1.54 o 
  -2   1   4        3.87        3.66      0.41 o 
  -1   1   4      504.32      536.17      2.98 o 
   0   1   4      406.54      417.15      2.00 o 
   1   1   4     1834.24     1904.93     11.22 o 
   2   1   4      860.12      876.86      4.50 o 
   3   1   4      343.51      341.77      4.55 o 
   4   1   4       19.54       29.20      2.69 o 
   5   1   4      106.38      108.01      2.91 o 
   6   1   4       17.83       19.63      2.03 o 
   7   1   4      101.92       93.33      2.55 o 
  -8   2   4      211.46      195.19      5.73 o 
  -7   2   4      358.47      355.43      6.25 o 
  -6   2   4     1120.14     1132.16      9.41 o 
  -5   2   4       46.14       43.71      1.19 o 
  -4   2   4     1913.57     1930.40     12.35 o 
  -3   2   4     1479.32     1543.08      8.01 o 
  -2   2   4     1347.03     1315.46      9.23 o 
  -1   2   4     4635.25     4509.37     37.81 o 
   0   2   4      465.15      424.30      2.43 o 
   1   2   4     3143.30     3114.72     20.04 o 
   2   2   4     1165.62     1105.95      5.49 o 
   3   2   4      476.35      437.66      3.71 o 
   4   2   4      862.41      858.91      7.40 o 
   5   2   4      210.31      197.79      3.52 o 
   6   2   4      912.30      940.45      8.66 o 
   7   2   4      195.37      192.73      5.39 o 
  -8   3   4        2.45        2.18      1.08 o 
  -7   3   4       35.95       38.40      1.99 o 
  -6   3   4        0.84        1.85      0.51 o 
  -5   3   4       42.20       36.67      2.80 o 
  -4   3   4       56.82       58.39      2.84 o 
  -3   3   4      706.42      703.25      5.42 o 
  -2   3   4     1190.89     1355.30      8.11 o 
  -1   3   4        1.94        1.00      0.34 o 
   0   3   4      110.58       99.87      1.05 o 
   1   3   4     1112.58     1206.23      7.50 o 
   2   3   4       26.03       24.11      0.98 o 
   3   3   4      376.39      367.81      3.13 o 
   4   3   4      263.24      277.48      3.36 o 
   5   3   4      211.12      209.87      3.80 o 
   6   3   4      236.06      231.60      3.79 o 
   7   3   4       28.32       24.74      2.71 o 
  -8   4   4      116.12      110.07      4.37 o 
  -7   4   4       58.43       62.13      3.59 o 
  -6   4   4       98.19       97.53      2.30 o 
  -5   4   4      485.73      482.58      4.58 o 
  -4   4   4       56.24       51.25      2.16 o 
  -3   4   4      727.01      724.86      4.36 o 
  -2   4   4     3159.60     3375.87     16.21 o 
  -1   4   4     1997.67     2009.93     11.02 o 
   0   4   4     4175.65     4271.80     35.34 o 
   1   4   4      668.94      640.46      5.35 o 
   2   4   4     3751.05     3661.40     18.75 o 
   3   4   4     1617.37     1622.63      9.67 o 
   4   4   4      168.54      157.43      2.49 o 
   5   4   4      167.70      163.53      3.94 o 
   6   4   4      966.14      987.34     14.37 o 
   7   4   4      316.74      321.98      7.38 o 
  -8   5   4       19.33       18.68      3.00 o 
  -7   5   4        1.31        2.26      0.94 o 
  -6   5   4       47.71       51.83      4.97 o 
  -5   5   4       17.46       15.33      1.31 o 
  -4   5   4       39.92       40.51      1.45 o 
  -3   5   4     1353.88     1467.25     10.62 o 
  -2   5   4       62.38       60.81      1.08 o 
  -1   5   4      589.74      658.02      3.62 o 
   0   5   4      739.10      821.26      4.85 o 
   1   5   4      230.15      277.92      3.05 o 
   2   5   4      253.09      259.62      2.05 o 
   3   5   4      240.85      266.54      3.19 o 
   4   5   4       91.22       68.59      3.55 o 
   5   5   4      101.41       97.17      3.80 o 
   6   5   4       52.18       46.91      4.13 o 
   7   5   4       96.48       97.35      6.11 o 
  -8   6   4      281.15      284.69     21.27 o 
  -7   6   4        4.87        4.10      0.99 o 
  -6   6   4        1.82        4.18      0.89 o 
  -5   6   4        3.03        2.50      0.73 o 
  -4   6   4       10.93       11.24      1.11 o 
  -3   6   4      338.02      346.12      2.79 o 
  -2   6   4        3.00        2.86      0.79 o 
  -1   6   4     1451.89     1525.91      7.68 o 
   0   6   4      723.30      680.08      5.65 o 
   1   6   4      206.89      192.40      1.77 o 
   2   6   4       96.92       77.97      1.44 o 
   3   6   4      871.94      861.37      6.50 o 
   4   6   4       82.17       68.23      1.35 o 
   5   6   4      158.04      152.53      3.34 o 
   6   6   4      308.30      311.65      8.24 o 
   7   6   4      148.99      150.82      4.80 o 
  -7   7   4      166.01      148.59      5.37 o 
  -6   7   4       29.18       28.11      1.84 o 
  -5   7   4      234.51      222.51      4.54 o 
  -4   7   4        0.53        1.00      0.32 o 
  -3   7   4      481.16      508.97      4.84 o 
  -2   7   4        5.67        8.06      0.75 o 
  -1   7   4       49.04       43.88      1.45 o 
   0   7   4      461.90      512.65      3.62 o 
   1   7   4      263.99      280.26      2.00 o 
   2   7   4      854.84      849.71      6.39 o 
   3   7   4        2.20        2.45      1.72 o 
   4   7   4      112.54      103.73      3.97 o 
   5   7   4       63.95       68.29      3.65 o 
   6   7   4       21.16       23.28      2.66 o 
  -7   8   4      385.45      394.67     10.00 o 
  -6   8   4       20.39       20.45      1.88 o 
  -5   8   4       87.45       83.94      2.31 o 
  -4   8   4      202.11      208.99      2.73 o 
  -3   8   4      434.59      416.85      5.35 o 
  -2   8   4      532.62      509.53      4.29 o 
  -1   8   4      205.22      192.07      3.20 o 
   0   8   4     1995.76     2037.27     14.78 o 
   1   8   4        7.83        5.80      0.91 o 
   2   8   4       88.43       81.58      1.74 o 
   3   8   4        3.02        4.70      1.00 o 
   4   8   4      214.82      209.88      6.04 o 
   5   8   4      564.17      590.03      8.57 o 
   6   8   4      159.49      152.26      5.05 o 
  -7   9   4       20.40       18.03      2.57 o 
  -6   9   4       70.63       72.35      5.77 o 
  -5   9   4       14.95       15.27      1.86 o 
  -4   9   4      256.19      248.92      3.37 o 
  -3   9   4       18.36       16.37      1.50 o 
  -2   9   4      154.58      138.45      2.11 o 
  -1   9   4        0.06        1.08      0.49 o 
   0   9   4        1.79        2.69      0.64 o 
   1   9   4        5.80        6.61      0.89 o 
   2   9   4        3.24        2.79      0.96 o 
   3   9   4       19.38       21.29      1.96 o 
   4   9   4       82.12       84.88      3.21 o 
   5   9   4       51.32       47.11      5.07 o 
   6   9   4       11.40        7.88      2.30 o 
  -6  10   4       27.81       42.81      3.94 o 
  -5  10   4      470.93      459.60      8.90 o 
  -4  10   4     1023.09     1023.36      7.99 o 
  -3  10   4      258.57      266.16      3.57 o 
  -2  10   4      921.65      921.62     10.92 o 
  -1  10   4     2084.82     2176.66     18.67 o 
   0  10   4     1128.49     1173.08      9.82 o 
   1  10   4      267.67      260.37      3.53 o 
   2  10   4       13.05       15.42      1.56 o 
   3  10   4      218.16      229.19      4.11 o 
   4  10   4      930.05      944.46     15.09 o 
   5  10   4      428.10      435.36      9.56 o 
  -6  11   4       34.35       34.94      5.71 o 
  -5  11   4       37.93       32.41      5.25 o 
  -4  11   4       35.66       31.96      2.21 o 
  -3  11   4        0.02        2.66      0.81 o 
  -2  11   4        3.13        3.62      0.80 o 
  -1  11   4      464.99      430.15      4.50 o 
   0  11   4       44.84       41.96      1.71 o 
   1  11   4        0.06        0.30      0.42 o 
   2  11   4       24.47       23.37      2.49 o 
   3  11   4        2.23        3.64      1.07 o 
   4  11   4       77.53       76.75      3.19 o 
   5  11   4       17.67       13.24      2.12 o 
  -5  12   4      172.06      173.04      8.11 o 
  -4  12   4       64.85       56.26      5.18 o 
  -3  12   4      227.61      251.07      6.12 o 
  -2  12   4      296.73      304.77      5.05 o 
  -1  12   4     1091.95     1110.95      8.77 o 
   0  12   4      907.67      915.07      8.87 o 
   1  12   4        1.79        2.57      0.83 o 
   2  12   4        1.07        2.72      1.44 o 
   3  12   4      784.36      788.07     14.03 o 
   4  12   4       65.15       75.30      6.43 o 
  -5  13   4       78.97       89.76     12.60 o 
  -4  13   4       10.32        9.78      2.08 o 
  -3  13   4      180.75      180.88      3.61 o 
  -2  13   4      165.27      168.75      3.66 o 
  -1  13   4       15.82       19.17      1.62 o 
   0  13   4      178.43      164.05      5.52 o 
   1  13   4       28.98       29.78      3.81 o 
   2  13   4      126.62      126.21      3.42 o 
   3  13   4        5.21        6.09      1.42 o 
   4  13   4        5.93        7.86      1.89 o 
  -4  14   4        1.40        4.44      1.37 o 
  -3  14   4        9.68        9.59      1.60 o 
  -2  14   4      195.63      201.94      5.36 o 
  -1  14   4      246.80      251.76      4.37 o 
   0  14   4      389.71      393.95      8.45 o 
   1  14   4        2.82        5.14      1.90 o 
   2  14   4       58.14       55.85      5.15 o 
   3  14   4      136.46      140.53      4.45 o 
  -2  15   4        7.84        7.71      1.32 o 
  -1  15   4       31.67       27.16      4.16 o 
   0  15   4        5.48        4.92      2.22 o 
   1  15   4       23.22       21.75      5.13 o 
   2  15   4      104.76       94.28      5.05 o 
  -8   1   5      199.97      209.68      7.30 o 
  -7   1   5       55.75       50.99      3.37 o 
  -6   1   5      151.59      156.79      3.14 o 
  -5   1   5     1476.29     1505.11     12.13 o 
  -4   1   5     2376.80     2478.39     17.47 o 
  -3   1   5     3923.46     4078.35     29.00 o 
  -2   1   5       25.20       41.96      2.11 o 
  -1   1   5      187.26      163.21      1.60 o 
   0   1   5     3685.16     3684.04     26.75 o 
   1   1   5     2233.00     2229.27     11.36 o 
   2   1   5       36.18       18.75      1.84 o 
   3   1   5        4.35        8.16      1.07 o 
   4   1   5      413.58      408.90      4.29 o 
   5   1   5      545.02      524.59      6.51 o 
   6   1   5       32.03       34.42      2.79 o 
   7   1   5      249.18      261.02      6.50 o 
  -8   2   5        0.73        3.44      1.14 o 
  -7   2   5       47.82       46.96      4.03 o 
  -6   2   5      233.08      217.89      3.90 o 
  -5   2   5      248.64      231.44      3.56 o 
  -4   2   5      295.83      324.54      3.66 o 
  -3   2   5      571.47      587.48      4.39 o 
  -2   2   5      683.71      696.34      3.81 o 
  -1   2   5       67.35       65.21      1.00 o 
   0   2   5      802.19      835.16      5.60 o 
   1   2   5     1207.70     1285.13      6.50 o 
   2   2   5       36.80       43.45      1.22 o 
   3   2   5        0.82        2.05      0.59 o 
   4   2   5      316.06      330.24      4.13 o 
   5   2   5        5.43        5.23      0.97 o 
   6   2   5      150.80      148.91      5.41 o 
   7   2   5       19.76       16.68      2.42 o 
  -8   3   5       10.20       10.74      1.56 o 
  -7   3   5        3.78        6.58      1.52 o 
  -6   3   5     1044.27     1039.56     11.12 o 
  -5   3   5       66.24       70.90      2.41 o 
  -4   3   5      510.48      485.99      6.35 o 
  -3   3   5     1120.28     1114.17      7.51 o 
  -2   3   5      706.15      712.69      3.44 o 
  -1   3   5      103.17       78.38      1.30 o 
   0   3   5     1464.87     1404.69      7.50 o 
   1   3   5      450.74      416.39      4.62 o 
   2   3   5     1794.00     1836.49     12.31 o 
   3   3   5       24.66       21.71      1.79 o 
   4   3   5      729.27      734.63     12.55 o 
   5   3   5      989.13     1008.45     10.42 o 
   6   3   5       65.84       71.13      4.20 o 
   7   3   5        2.42        3.47      1.40 o 
  -8   4   5      126.19      144.55      6.26 o 
  -7   4   5       34.17       26.48      2.94 o 
  -6   4   5      324.95      315.12      4.40 o 
  -5   4   5       17.70       15.59      1.88 o 
  -4   4   5       82.32       91.02      3.06 o 
  -3   4   5       55.66       57.02      2.62 o 
  -2   4   5      207.61      230.72      2.58 o 
  -1   4   5     1192.05     1284.31      5.85 o 
   0   4   5      337.62      339.38      5.48 o 
   1   4   5       18.06       20.92      1.35 o 
   2   4   5     1096.30     1105.70      7.01 o 
   3   4   5      125.04      122.16      2.72 o 
   4   4   5       53.62       56.89      1.91 o 
   5   4   5       56.19       47.15      2.35 o 
   6   4   5       50.29       60.73      3.54 o 
   7   4   5       99.52       97.69      4.45 o 
  -8   5   5       25.61       31.12      4.10 o 
  -7   5   5      102.88       91.76      7.20 o 
  -6   5   5       16.73       21.25      1.82 o 
  -5   5   5      460.81      436.74      5.30 o 
  -4   5   5       33.94       38.50      2.17 o 
  -3   5   5      449.35      469.32      4.67 o 
  -2   5   5     1792.84     1785.96     10.21 o 
  -1   5   5     1146.48     1154.68      7.00 o 
   0   5   5      190.20      161.17      1.85 o 
   1   5   5      254.14      220.16      1.98 o 
   2   5   5     1335.47     1333.93      9.35 o 
   3   5   5     2507.94     2668.29     22.39 o 
   4   5   5      944.39      924.91      8.30 o 
   5   5   5      850.87      885.24      8.30 o 
   6   5   5      103.72      102.89      4.80 o 
   7   5   5       91.11       96.88      3.69 o 
  -7   6   5        1.57        1.64      0.84 o 
  -6   6   5        6.53        6.63      1.33 o 
  -5   6   5       16.48       15.39      1.69 o 
  -4   6   5        7.63        8.91      1.65 o 
  -3   6   5       16.40       22.91      1.42 o 
  -2   6   5      130.34      146.19      3.60 o 
  -1   6   5      452.14      452.01      3.87 o 
   0   6   5      488.14      494.03      4.22 o 
   1   6   5       91.65       89.18      2.00 o 
   2   6   5      173.78      163.45      2.44 o 
   3   6   5        0.12        0.98      0.96 o 
   4   6   5      233.60      221.34      6.79 o 
   5   6   5       10.76        9.64      2.05 o 
   6   6   5       68.98       70.48      4.15 o 
  -7   7   5       68.57       81.20      3.58 o 
  -6   7   5      252.78      246.56      4.39 o 
  -5   7   5       21.70       28.51      1.73 o 
  -4   7   5      240.08      230.47      2.85 o 
  -3   7   5     1268.36     1310.94      9.47 o 
  -2   7   5     1693.21     1723.81     11.78 o 
  -1   7   5     1118.69     1186.37      9.27 o 
   0   7   5       61.66       46.33      2.73 o 
   1   7   5      402.35      383.06      3.50 o 
   2   7   5      258.60      280.34      3.62 o 
   3   7   5     1925.76     1931.72     14.41 o 
   4   7   5      880.23      864.15     10.62 o 
   5   7   5      412.57      415.42      6.64 o 
   6   7   5       98.79      104.53      4.58 o 
  -7   8   5       38.35       28.67      2.52 o 
  -6   8   5      304.68      299.38      5.49 o 
  -5   8   5       15.00       10.88      1.62 o 
  -4   8   5      120.57      115.25      2.98 o 
  -3   8   5      722.83      690.01      6.89 o 
  -2   8   5      327.48      321.89      3.60 o 
  -1   8   5      686.78      668.58      5.84 o 
   0   8   5       43.28       39.89      1.56 o 
   1   8   5       51.98       54.67      1.62 o 
   2   8   5      498.32      464.01      5.29 o 
   3   8   5      129.98      129.36      2.71 o 
   4   8   5       55.90       37.30      2.46 o 
   5   8   5      215.59      216.54      4.74 o 
   6   8   5       76.51       80.89      4.73 o 
  -7   9   5      145.22      153.66      6.55 o 
  -6   9   5       90.35       90.54      3.98 o 
  -5   9   5      135.26      140.66      4.12 o 
  -4   9   5      659.14      676.30      7.22 o 
  -3   9   5      970.83      958.88      8.29 o 
  -2   9   5     2714.18     2901.68     20.08 o 
  -1   9   5        5.07        4.34      1.18 o 
   0   9   5      102.20       95.63      2.28 o 
   1   9   5      229.28      218.60      2.81 o 
   2   9   5       27.14       32.30      3.70 o 
   3   9   5       12.39       15.80      1.56 o 
   4   9   5     1055.67     1052.35     13.60 o 
   5   9   5        0.91        3.52      1.41 o 
  -6  10   5       46.24       58.98      6.98 o 
  -5  10   5        8.01        4.99      1.23 o 
  -4  10   5        2.12        1.69      0.91 o 
  -3  10   5      443.39      433.12      5.55 o 
  -2  10   5       48.51       47.13      2.44 o 
  -1  10   5        0.01        0.95      0.68 o 
   0  10   5       32.49       31.03      1.59 o 
   1  10   5      254.60      237.91      4.46 o 
   2  10   5       23.50       23.02      2.62 o 
   3  10   5       67.12       63.38      3.10 o 
   4  10   5       91.81       83.90      4.50 o 
   5  10   5        0.88        2.33      1.26 o 
  -6  11   5       53.47       53.16      4.07 o 
  -5  11   5       14.29       12.97      2.47 o 
  -4  11   5      560.07      596.85     10.10 o 
  -3  11   5      639.85      613.81      9.74 o 
  -2  11   5      330.47      318.20      4.64 o 
  -1  11   5      289.05      287.40      3.97 o 
   0  11   5      159.52      158.85      3.29 o 
   1  11   5      710.08      756.57      8.00 o 
   2  11   5        3.02        4.35      0.86 o 
   3  11   5       35.66       36.12      3.85 o 
   4  11   5      106.09      118.64      6.52 o 
  -5  12   5       24.53       29.57      3.51 o 
  -4  12   5        0.08        0.01      1.20 o 
  -3  12   5      420.37      401.49     11.44 o 
  -2  12   5       21.33       17.92      2.19 o 
  -1  12   5        1.92        2.64      1.44 o 
   0  12   5       24.55       21.52      2.55 o 
   1  12   5        3.40        4.07      1.13 o 
   2  12   5       27.72       28.61      3.75 o 
   3  12   5       57.19       68.15      3.75 o 
   4  12   5        5.26        4.77      1.47 o 
  -4  13   5       55.08       50.87      4.01 o 
  -3  13   5      232.46      241.86      5.12 o 
  -2  13   5      378.12      369.57      5.48 o 
  -1  13   5       46.19       40.64      2.27 o 
   0  13   5       23.26       24.32      4.20 o 
   1  13   5      209.77      220.22      7.10 o 
   2  13   5      548.60      547.75     13.97 o 
   3  13   5       41.86       40.33      3.70 o 
  -3  14   5       28.92       27.06      3.96 o 
  -2  14   5       18.07       17.81      2.76 o 
  -1  14   5       57.40       58.81      5.19 o 
   0  14   5       45.05       43.74      4.55 o 
   1  14   5       25.27       22.44      2.92 o 
   2  14   5       20.34       23.91      4.41 o 
  -2  15   5      316.49      328.98     27.46 o 
  -1  15   5       33.57       34.13      4.91 o 
   0  15   5      115.18      127.47      9.32 o 
  -8   0   6       21.51       20.58      5.32 o 
  -7   0   6      588.79      569.11     14.58 o 
  -6   0   6       32.56       33.70      6.85 o 
  -5   0   6     1275.36     1294.60     18.78 o 
  -4   0   6      255.20      230.17      8.92 o 
  -3   0   6      647.71      626.96      7.72 o 
  -2   0   6     1302.73     1159.01      9.33 o 
  -1   0   6     4506.45     4619.63     22.88 o 
   0   0   6     1037.72     1033.07     12.58 o 
   1   0   6      191.99      161.22      3.17 o 
   2   0   6     1072.95     1046.40     11.94 o 
   3   0   6     1854.58     1993.54     22.06 o 
   4   0   6       91.77       81.74      5.13 o 
   5   0   6       34.18       42.26      6.10 o 
   6   0   6      325.72      340.53      6.88 o 
  -8   1   6       20.22       16.84      2.62 o 
  -7   1   6      114.92      120.05      4.10 o 
  -6   1   6      209.96      210.22      5.01 o 
  -5   1   6       17.62       18.43      1.59 o 
  -4   1   6        8.80        9.34      1.04 o 
  -3   1   6      165.05      172.68      2.13 o 
  -2   1   6      288.91      286.99      3.02 o 
  -1   1   6        5.61        8.70      0.90 o 
   0   1   6       52.28       48.41      2.15 o 
   1   1   6      223.73      240.12      2.61 o 
   2   1   6       14.82       19.55      2.23 o 
   3   1   6        0.06        3.25      0.98 o 
   4   1   6       64.61       73.35      2.38 o 
   5   1   6      222.45      223.90      3.35 o 
   6   1   6        0.84        1.99      0.92 o 
  -8   2   6       27.92       28.21      4.78 o 
  -7   2   6      161.71      161.43      5.41 o 
  -6   2   6      679.99      679.69     21.48 o 
  -5   2   6       89.25       98.38      2.41 o 
  -4   2   6      703.70      698.50      5.93 o 
  -3   2   6        4.20       11.00      1.17 o 
  -2   2   6     1197.89     1132.30      6.48 o 
  -1   2   6     1191.69     1156.68      6.93 o 
   0   2   6      241.01      213.04      3.10 o 
   1   2   6      721.47      695.47      8.81 o 
   2   2   6      626.83      632.42      6.72 o 
   3   2   6      618.19      610.15      7.56 o 
   4   2   6      143.13      151.48      3.58 o 
   5   2   6       30.29       32.48      3.29 o 
   6   2   6      254.99      274.30      4.63 o 
  -8   3   6       54.74       56.18      5.39 o 
  -7   3   6       52.07       58.14      4.09 o 
  -6   3   6      110.25      103.91      4.67 o 
  -5   3   6      195.11      196.35      4.42 o 
  -4   3   6      543.84      508.63      6.59 o 
  -3   3   6      272.41      288.67      3.80 o 
  -2   3   6      441.40      439.05      3.71 o 
  -1   3   6       31.19       29.66      1.32 o 
   0   3   6      391.82      452.31      3.92 o 
   1   3   6      644.02      645.10      5.73 o 
   2   3   6        0.37        2.00      0.84 o 
   3   3   6      296.14      305.62      3.63 o 
   4   3   6       49.03       51.24      2.06 o 
   5   3   6      225.71      229.15      4.06 o 
   6   3   6       13.12       15.09      1.94 o 
  -8   4   6      126.38      124.55      4.10 o 
  -7   4   6      152.49      165.65      6.19 o 
  -6   4   6      262.42      265.51      6.86 o 
  -5   4   6     1690.34     1761.45     16.38 o 
  -4   4   6       73.16       78.16      2.24 o 
  -3   4   6        1.81        1.95      0.97 o 
  -2   4   6     1001.61     1022.87      6.65 o 
  -1   4   6       35.77       56.35      2.06 o 
   0   4   6     1092.12     1110.74      8.06 o 
   1   4   6      432.67      418.09      4.14 o 
   2   4   6      652.16      616.62      5.96 o 
   3   4   6     1003.75     1018.06      8.65 o 
   4   4   6      610.61      624.00      7.42 o 
   5   4   6       32.64       32.31      2.24 o 
   6   4   6      289.28      304.80      8.04 o 
  -7   5   6        3.42        5.56      2.35 o 
  -6   5   6        0.13        2.71      0.85 o 
  -5   5   6      128.27      125.62      3.84 o 
  -4   5   6      236.14      237.16      4.72 o 
  -3   5   6        0.05        0.51      0.37 o 
  -2   5   6      104.26      103.13      1.96 o 
  -1   5   6      251.82      258.26      4.29 o 
   0   5   6        9.45       12.85      1.31 o 
   1   5   6      615.12      610.16      5.60 o 
   2   5   6      284.49      292.41      3.90 o 
   3   5   6       36.97       34.52      1.98 o 
   4   5   6       90.15       82.47      2.85 o 
   5   5   6       46.68       44.10      3.05 o 
   6   5   6       35.52       43.21      4.66 o 
  -7   6   6       98.88       98.43      4.31 o 
  -6   6   6      236.37      238.60      4.66 o 
  -5   6   6     2373.38     2471.61     33.64 o 
  -4   6   6      879.55      929.33      9.76 o 
  -3   6   6      331.93      343.89      3.61 o 
  -2   6   6       42.13       39.16      1.58 o 
  -1   6   6     1611.48     1675.47     12.49 o 
   0   6   6      290.81      294.21      3.15 o 
   1   6   6     1355.43     1395.41     11.13 o 
   2   6   6      733.04      743.51      7.07 o 
   3   6   6     2100.15     2127.54     17.83 o 
   4   6   6      114.30      121.06      3.31 o 
   5   6   6      170.70      177.91      4.59 o 
   6   6   6      309.04      309.28      6.11 o 
  -7   7   6        3.54        2.32      1.26 o 
  -6   7   6      147.43      158.43      3.46 o 
  -5   7   6       98.45       93.94      3.06 o 
  -4   7   6       45.04       43.38      3.32 o 
  -3   7   6      333.58      325.31      4.97 o 
  -2   7   6       18.04       18.93      1.56 o 
  -1   7   6        6.32       14.03      1.43 o 
   0   7   6      564.57      568.62      5.51 o 
   1   7   6        4.17        3.90      0.91 o 
   2   7   6        0.59        2.20      0.65 o 
   3   7   6      267.01      249.81      3.84 o 
   4   7   6      186.48      194.73      6.24 o 
   5   7   6        7.63        7.31      1.55 o 
   6   7   6       38.29       28.65      4.09 o 
  -7   8   6       11.87       20.06      6.43 o 
  -6   8   6      186.20      188.27      4.36 o 
  -5   8   6      290.54      296.92      5.82 o 
  -4   8   6     1387.35     1400.22     15.31 o 
  -3   8   6      363.45      385.78      4.20 o 
  -2   8   6       58.56       58.79      2.08 o 
  -1   8   6      401.43      403.58      4.41 o 
   0   8   6      812.79      791.15      6.65 o 
   1   8   6       52.23       60.22      2.67 o 
   2   8   6     2062.47     2067.51     19.71 o 
   3   8   6      177.46      163.06      3.13 o 
   4   8   6       48.50       55.51      2.64 o 
   5   8   6      113.61      124.74      2.79 o 
  -6   9   6       25.44       24.02      2.53 o 
  -5   9   6        6.23        4.91      1.26 o 
  -4   9   6       48.04       56.50      2.74 o 
  -3   9   6        0.41        0.28      0.51 o 
  -2   9   6      380.58      344.65      6.96 o 
  -1   9   6        0.22        2.27      0.74 o 
   0   9   6       85.33       76.73      1.77 o 
   1   9   6      583.75      574.51      7.64 o 
   2   9   6      178.74      166.48      6.18 o 
   3   9   6        2.30        3.32      1.31 o 
   4   9   6        2.98        2.91      1.06 o 
   5   9   6       69.34       67.66      4.63 o 
  -6  10   6       14.06       16.60      3.51 o 
  -5  10   6        7.99        8.61      1.61 o 
  -4  10   6      544.12      569.30      9.13 o 
  -3  10   6      512.71      486.02      6.63 o 
  -2  10   6       23.89       16.13      1.47 o 
  -1  10   6      175.83      185.82      3.58 o 
   0  10   6      172.81      169.26      2.50 o 
   1  10   6       80.63       75.12      2.81 o 
   2  10   6      452.71      444.90      6.74 o 
   3  10   6       84.55       89.58      2.95 o 
   4  10   6       72.75       75.49      4.68 o 
  -5  11   6        5.14        3.10      1.40 o 
  -4  11   6        6.66        8.51      1.24 o 
  -3  11   6       48.47       55.23      2.46 o 
  -2  11   6       10.59       12.28      1.71 o 
  -1  11   6       91.59       89.25      2.54 o 
   0  11   6      173.66      157.83      3.75 o 
   1  11   6        3.90        4.46      0.96 o 
   2  11   6       67.05       62.97      5.15 o 
   3  11   6      200.76      182.06      7.13 o 
   4  11   6      169.51      145.12      6.29 o 
  -5  12   6       46.97       38.67      3.13 o 
  -4  12   6      298.41      309.36     10.87 o 
  -3  12   6      338.44      342.52      5.71 o 
  -2  12   6        1.04        2.12      0.83 o 
  -1  12   6      264.44      264.97      5.10 o 
   0  12   6        4.87        5.78      0.98 o 
   1  12   6      301.91      312.00      5.29 o 
   2  12   6      229.08      215.79      6.26 o 
   3  12   6      110.83      111.25      5.19 o 
  -4  13   6        9.82        7.90      1.96 o 
  -3  13   6        0.97        2.44      0.77 o 
  -2  13   6       45.69       37.24      2.94 o 
  -1  13   6       24.40       26.39      2.86 o 
   0  13   6       37.58       39.75      3.60 o 
   1  13   6        2.38        2.70      1.28 o 
   2  13   6       14.26       15.13      2.79 o 
  -2  14   6      171.99      172.04      4.32 o 
  -1  14   6        4.20        5.85      1.66 o 
   0  14   6      173.35      187.18      8.58 o 
   1  14   6       87.33       81.10      6.21 o 
  -8   1   7       82.33       85.02      3.76 o 
  -7   1   7      274.70      250.99      5.70 o 
  -6   1   7      152.07      145.10     12.54 o 
  -5   1   7        4.08        4.40      1.49 o 
  -4   1   7       63.44       58.35      3.32 o 
  -3   1   7      861.39      838.82      9.40 o 
  -2   1   7      157.16      145.63      2.35 o 
  -1   1   7     1715.28     1720.91     13.03 o 
   0   1   7     1127.97     1102.37      9.38 o 
   1   1   7     2563.54     2651.28     19.07 o 
   2   1   7      432.25      461.49      6.28 o 
   3   1   7      211.66      193.08      5.24 o 
   4   1   7      596.67      606.56      7.10 o 
   5   1   7     1101.32     1113.72     13.35 o 
   6   1   7       16.40       16.25      1.96 o 
  -7   2   7        4.53        7.49      2.72 o 
  -6   2   7        9.28       10.84      2.42 o 
  -5   2   7       72.04       70.60      3.65 o 
  -4   2   7       46.15       39.90      2.01 o 
  -3   2   7      450.31      466.33      4.57 o 
  -2   2   7      134.32      132.14      2.76 o 
  -1   2   7     1247.14     1335.95     10.35 o 
   0   2   7        0.35        2.24      0.88 o 
   1   2   7        1.13        5.60      1.33 o 
   2   2   7      110.40       95.84      2.48 o 
   3   2   7       76.28       68.00      2.97 o 
   4   2   7       32.10       34.35      2.97 o 
   5   2   7      222.06      224.50      3.77 o 
   6   2   7        7.27        9.77      1.65 o 
  -7   3   7      610.55      612.45     12.01 o 
  -6   3   7     1042.88     1081.03     17.49 o 
  -5   3   7        9.34        9.14      1.38 o 
  -4   3   7      874.18      848.45      8.30 o 
  -3   3   7      739.23      741.92      9.41 o 
  -2   3   7      956.71      971.57      8.71 o 
  -1   3   7      676.56      636.05      6.46 o 
   0   3   7     1960.84     2014.17     14.93 o 
   1   3   7     1142.87     1197.66      9.83 o 
   2   3   7      221.63      228.64      3.15 o 
   3   3   7       72.64       70.84      2.69 o 
   4   3   7      971.60     1012.27     13.28 o 
   5   3   7      219.86      219.75      3.53 o 
   6   3   7      194.87      200.93      4.36 o 
  -7   4   7      156.28      156.12      8.59 o 
  -6   4   7      212.35      197.79      9.54 o 
  -5   4   7       64.95       59.97      3.18 o 
  -4   4   7        0.42        2.48      0.88 o 
  -3   4   7       51.06       53.25      3.35 o 
  -2   4   7       51.05       39.60      1.57 o 
  -1   4   7      224.15      236.51      4.41 o 
   0   4   7      600.13      632.98      6.27 o 
   1   4   7      267.54      261.64      4.01 o 
   2   4   7       94.60       81.49      1.78 o 
   3   4   7       19.17       21.23      2.10 o 
   4   4   7       32.83       33.25      2.24 o 
   5   4   7       53.94       52.64      5.75 o 
   6   4   7        0.03        0.74      1.23 o 
  -7   5   7      640.68      659.65     15.04 o 
  -6   5   7      252.47      266.76      9.07 o 
  -5   5   7      375.34      374.05      5.70 o 
  -4   5   7       18.10       24.19      3.13 o 
  -3   5   7      670.97      682.45      6.99 o 
  -2   5   7      168.33      169.75      2.83 o 
  -1   5   7      131.02      137.57      2.75 o 
   0   5   7      543.04      553.02      7.66 o 
   1   5   7       26.96       21.38      1.73 o 
   2   5   7       10.07        8.88      1.30 o 
   3   5   7      740.69      780.29      8.19 o 
   4   5   7       24.46       24.34      2.74 o 
   5   5   7        1.59        2.97      0.84 o 
  -7   6   7       18.13       15.58      2.22 o 
  -6   6   7      140.12      123.89      5.10 o 
  -5   6   7       56.35       52.12      2.69 o 
  -4   6   7      927.26      890.74     10.74 o 
  -3   6   7      239.76      254.30      3.90 o 
  -2   6   7      120.87      121.12      2.64 o 
  -1   6   7      100.40       89.02      2.10 o 
   0   6   7        0.01        2.30      0.77 o 
   1   6   7       33.37       29.24      2.48 o 
   2   6   7       58.18       54.51      2.52 o 
   3   6   7      140.35      126.28      4.62 o 
   4   6   7       52.39       50.60      3.13 o 
   5   6   7        4.10        3.95      1.60 o 
  -7   7   7      199.80      215.23      9.75 o 
  -6   7   7      121.72       93.73      3.34 o 
  -5   7   7      129.01      124.19      3.09 o 
  -4   7   7       22.64       25.19      2.76 o 
  -3   7   7       28.70       36.68      2.09 o 
  -2   7   7      600.01      585.48      5.89 o 
  -1   7   7       26.67       32.99      2.15 o 
   0   7   7        7.64       10.21      1.38 o 
   1   7   7      939.98      947.90      8.61 o 
   2   7   7       88.17       87.28      2.67 o 
   3   7   7       59.66       62.93      4.63 o 
   4   7   7        7.59        6.15      1.26 o 
   5   7   7       45.92       43.36      2.90 o 
  -6   8   7       11.60       14.09      2.49 o 
  -5   8   7       44.95       41.05      4.02 o 
  -4   8   7      135.56      128.92      3.29 o 
  -3   8   7       84.74       89.04      2.79 o 
  -2   8   7       44.80       40.11      1.66 o 
  -1   8   7      154.70      143.85      3.24 o 
   0   8   7       22.34       23.16      2.35 o 
   1   8   7        8.38       10.17      1.12 o 
   2   8   7       27.71       18.00      2.16 o 
   3   8   7       31.32       31.25      3.28 o 
   4   8   7      502.04      469.83     10.08 o 
   5   8   7       49.04       42.65      2.61 o 
  -6   9   7      223.97      227.73      7.21 o 
  -5   9   7      147.56      147.06      4.90 o 
  -4   9   7       97.81       98.53      4.76 o 
  -3   9   7      391.99      404.36      9.23 o 
  -2   9   7      826.88      859.02      6.28 o 
  -1   9   7       13.79       15.77      1.68 o 
   0   9   7     1422.29     1457.64      9.34 o 
   1   9   7     1030.99     1029.11     10.45 o 
   2   9   7      986.28     1004.35     14.66 o 
   3   9   7       25.07       28.64      3.19 o 
   4   9   7      135.54      125.77      3.35 o 
  -5  10   7        6.16        5.12      1.32 o 
  -4  10   7        4.23        3.44      0.86 o 
  -3  10   7        4.25        2.75      1.44 o 
  -2  10   7       25.50       24.78      2.48 o 
  -1  10   7        0.14        1.23      0.67 o 
   0  10   7       17.81       17.79      2.12 o 
   1  10   7       39.76       40.79      2.67 o 
   2  10   7      174.41      173.62      3.58 o 
   3  10   7        5.60        7.58      1.47 o 
   4  10   7       23.96       23.07      2.84 o 
  -5  11   7      149.69      159.82     11.87 o 
  -4  11   7      200.81      194.48      5.63 o 
  -3  11   7      306.39      294.83      5.15 o 
  -2  11   7        7.76        9.99      1.73 o 
  -1  11   7      542.90      533.05      8.42 o 
   0  11   7      830.64      840.73     10.71 o 
   1  11   7      787.77      787.85     10.76 o 
   2  11   7      142.51      141.28      5.92 o 
   3  11   7      296.51      309.16      8.59 o 
  -4  12   7       38.38       32.34      4.11 o 
  -3  12   7       48.25       48.82      3.69 o 
  -2  12   7        9.99        8.59      1.87 o 
  -1  12   7        0.03        2.55      1.32 o 
   0  12   7       64.25       72.70      3.24 o 
   1  12   7       39.37       39.83      2.57 o 
   2  12   7        5.39        5.57      1.27 o 
  -3  13   7       37.12       40.62      4.32 o 
  -2  13   7       10.83       11.00      1.57 o 
  -1  13   7       31.16       32.52      3.55 o 
   0  13   7      367.51      373.27     13.75 o 
   1  13   7       28.27       22.37      3.98 o 
  -7   0   8       85.63       83.88      8.07 o 
  -6   0   8        2.23        1.22      1.95 o 
  -5   0   8      261.30      267.40     12.06 o 
  -4   0   8       11.59       18.21      3.22 o 
  -3   0   8     3789.02     4029.18     69.94 o 
  -2   0   8     1090.07     1049.74     13.25 o 
  -1   0   8      505.97      524.15      6.99 o 
   0   0   8     1699.61     1675.98     33.12 o 
   1   0   8       64.01       63.32      5.11 o 
   2   0   8     1640.61     1680.94     38.24 o 
   3   0   8     1813.96     1837.30     25.68 o 
   4   0   8      324.45      297.64      8.00 o 
   5   0   8      559.92      560.40     14.44 o 
  -7   1   8       21.76       27.14      2.98 o 
  -6   1   8        0.96        2.52      1.18 o 
  -5   1   8      310.44      304.79      4.69 o 
  -4   1   8      164.71      158.36      4.42 o 
  -3   1   8       52.20       50.28      2.07 o 
  -2   1   8       20.20       18.81      1.88 o 
  -1   1   8        3.58        3.52      1.00 o 
   0   1   8      142.85      145.45      3.08 o 
   1   1   8      290.29      291.51      4.06 o 
   2   1   8       62.82       58.44      2.22 o 
   3   1   8       23.75       18.84      1.99 o 
   4   1   8       20.73       19.92      1.87 o 
   5   1   8       46.53       46.49      2.65 o 
  -7   2   8        1.03        6.37      2.82 o 
  -6   2   8       57.97       49.26      8.12 o 
  -5   2   8      120.85      124.23      4.83 o 
  -4   2   8      315.79      333.86      4.17 o 
  -3   2   8      667.79      662.29      5.79 o 
  -2   2   8     1371.83     1420.71     10.88 o 
  -1   2   8      529.67      520.55      7.08 o 
   0   2   8      243.43      242.88      3.83 o 
   1   2   8       79.54       85.55      1.94 o 
   2   2   8      281.60      256.57      4.10 o 
   3   2   8      872.98      857.62     14.81 o 
   4   2   8      226.23      207.34      4.01 o 
   5   2   8      198.21      190.84      4.12 o 
  -7   3   8       33.77       29.28      3.60 o 
  -6   3   8       63.09       58.81      3.80 o 
  -5   3   8        3.39        3.10      0.88 o 
  -4   3   8      239.33      223.18      8.68 o 
  -3   3   8      424.87      417.01      8.02 o 
  -2   3   8       14.35       11.09      1.42 o 
  -1   3   8      218.27      226.97      3.03 o 
   0   3   8        8.03       14.12      1.59 o 
   1   3   8       74.29       67.16      2.41 o 
   2   3   8      232.13      222.26      3.63 o 
   3   3   8      166.50      153.83      3.10 o 
   4   3   8       62.41       67.50      2.80 o 
   5   3   8       69.66       69.23      4.03 o 
  -7   4   8       12.29       15.57      3.24 o 
  -6   4   8        5.12        5.94      1.41 o 
  -5   4   8      699.99      684.16     11.60 o 
  -4   4   8      511.12      511.77      6.85 o 
  -3   4   8       30.45       28.19      2.24 o 
  -2   4   8      523.45      519.53      5.13 o 
  -1   4   8     1269.29     1290.68     10.43 o 
   0   4   8       64.42       74.30      3.96 o 
   1   4   8      331.85      304.81      3.96 o 
   2   4   8      175.41      174.86      4.67 o 
   3   4   8      128.95      124.14      3.40 o 
   4   4   8       29.39       28.30      2.78 o 
   5   4   8       85.58       82.90      3.17 o 
  -7   5   8        7.42        6.12      1.74 o 
  -6   5   8      112.81      119.25      6.16 o 
  -5   5   8      102.57       98.32      4.06 o 
  -4   5   8       27.29       25.48      2.20 o 
  -3   5   8       30.25       25.44      2.46 o 
  -2   5   8      159.61      155.72      2.79 o 
  -1   5   8       32.94       46.53      3.24 o 
   0   5   8      185.93      177.21      3.93 o 
   1   5   8       79.43       80.64      1.84 o 
   2   5   8      233.04      217.98      4.56 o 
   3   5   8       11.00       11.32      1.81 o 
   4   5   8       19.58       22.89      2.42 o 
   5   5   8       36.98       26.72      3.94 o 
  -6   6   8       38.20       42.42      3.49 o 
  -5   6   8      654.23      696.86     11.88 o 
  -4   6   8      382.06      380.06      6.31 o 
  -3   6   8        5.32        9.16      1.32 o 
  -2   6   8      243.08      241.68      3.36 o 
  -1   6   8     2043.51     2071.27     16.47 o 
   0   6   8       51.56       51.44      3.25 o 
   1   6   8      120.97      131.65      3.53 o 
   2   6   8       11.78       12.85      1.29 o 
   3   6   8      175.15      167.63      4.45 o 
   4   6   8      160.60      159.38      5.44 o 
   5   6   8      114.51      118.55      7.41 o 
  -6   7   8       11.56        9.67      2.91 o 
  -5   7   8        3.99        3.40      0.96 o 
  -4   7   8       15.83       13.99      1.94 o 
  -3   7   8       67.61       62.48      4.13 o 
  -2   7   8      197.67      184.64      3.05 o 
  -1   7   8       60.46       56.85      1.99 o 
   0   7   8      171.34      158.50      2.84 o 
   1   7   8       56.63       58.89      2.32 o 
   2   7   8      141.87      141.91      3.37 o 
   3   7   8      293.11      294.66      5.91 o 
   4   7   8       46.43       39.86      4.32 o 
  -6   8   8      237.46      236.27      5.65 o 
  -5   8   8       67.31       67.52      2.96 o 
  -4   8   8       89.37      102.13      5.05 o 
  -3   8   8      175.33      177.27      6.08 o 
  -2   8   8      491.48      475.72      5.01 o 
  -1   8   8      138.68      127.42      3.92 o 
   0   8   8      689.91      700.77      6.58 o 
   1   8   8      655.64      675.47      8.92 o 
   2   8   8       43.89       41.02      4.26 o 
   3   8   8       46.07       41.35      4.57 o 
   4   8   8      388.48      380.29      6.36 o 
  -5   9   8        6.36        6.04      1.87 o 
  -4   9   8        0.03        1.19      0.77 o 
  -3   9   8        6.01        8.00      1.29 o 
  -2   9   8      142.39      128.45      4.61 o 
  -1   9   8       23.90       20.72      2.30 o 
   0   9   8       29.88       31.84      2.04 o 
   1   9   8        0.52        1.80      0.97 o 
   2   9   8       17.48       28.11      5.41 o 
   3   9   8        4.80        6.85      1.20 o 
  -5  10   8        0.71        3.89      0.95 o 
  -4  10   8      111.48      105.76      4.22 o 
  -3  10   8      256.87      263.04      8.45 o 
  -2  10   8       50.96       55.30      2.68 o 
  -1  10   8      344.81      340.13      5.03 o 
   0  10   8      240.99      226.29      5.80 o 
   1  10   8      186.27      189.67      5.31 o 
   2  10   8      330.56      331.46      6.65 o 
   3  10   8       62.63       67.69      4.71 o 
  -4  11   8        9.32        6.70      1.66 o 
  -3  11   8       40.97       33.66      5.27 o 
  -2  11   8        4.03        3.10      1.26 o 
  -1  11   8      138.45      144.00      6.52 o 
   0  11   8       27.77       33.47      2.47 o 
   1  11   8        8.38        7.56      1.17 o 
   2  11   8        6.52        4.90      1.23 o 
  -3  12   8       82.85       72.47      4.48 o 
  -2  12   8      297.71      299.19      8.68 o 
  -1  12   8      414.45      403.98     10.07 o 
   0  12   8        2.21        2.54      1.11 o 
   1  12   8      158.49      172.04      5.54 o 
  -7   1   9      338.16      327.60      7.02 o 
  -6   1   9      101.68       90.41      5.15 o 
  -5   1   9       41.63       49.33      6.80 o 
  -4   1   9      563.47      579.20      7.29 o 
  -3   1   9      496.10      488.30      7.22 o 
  -2   1   9       29.72       27.73      1.92 o 
  -1   1   9        1.54        2.87      0.82 o 
   0   1   9      122.22      124.68      2.81 o 
   1   1   9      357.53      359.70      5.14 o 
   2   1   9      326.94      323.67      3.81 o 
   3   1   9      371.99      360.85      8.20 o 
   4   1   9      240.34      256.23      5.57 o 
   5   1   9      122.66      127.37      3.48 o 
  -6   2   9       56.87       55.89      3.69 o 
  -5   2   9      185.46      167.74      4.81 o 
  -4   2   9      339.96      328.23      9.79 o 
  -3   2   9      193.85      169.12      4.56 o 
  -2   2   9      395.58      393.56      5.25 o 
  -1   2   9       17.05       14.17      1.60 o 
   0   2   9      362.45      364.44      5.24 o 
   1   2   9      294.27      290.00      6.07 o 
   2   2   9      298.41      282.71      5.74 o 
   3   2   9       11.30       11.08      1.64 o 
   4   2   9        2.92        1.85      0.98 o 
  -6   3   9      306.68      319.43      9.00 o 
  -5   3   9      140.61      147.34      4.91 o 
  -4   3   9      265.93      265.27      6.06 o 
  -3   3   9      624.10      624.20      8.19 o 
  -2   3   9      842.22      839.76      9.04 o 
  -1   3   9        1.49        2.71      0.78 o 
   0   3   9       48.23       50.11      2.04 o 
   1   3   9     1125.62     1110.19     13.59 o 
   2   3   9       95.47       97.89      3.07 o 
   3   3   9      329.04      319.01      4.74 o 
   4   3   9      336.99      344.24      8.07 o 
  -6   4   9        2.80        2.95      1.13 o 
  -5   4   9      201.41      196.21      4.66 o 
  -4   4   9      101.32       90.77      3.52 o 
  -3   4   9       40.78       43.45      4.08 o 
  -2   4   9       46.83       39.62      2.48 o 
  -1   4   9       67.35       70.85      3.26 o 
   0   4   9       47.64       46.95      2.48 o 
   1   4   9      401.35      411.03      4.90 o 
   2   4   9       39.07       38.59      3.88 o 
   3   4   9        0.88        2.53      0.91 o 
   4   4   9      182.39      185.81      5.46 o 
  -6   5   9      115.26      124.02      5.70 o 
  -5   5   9      400.86      415.46      8.07 o 
  -4   5   9      514.32      487.92     10.13 o 
  -3   5   9      593.88      587.19      5.60 o 
  -2   5   9      822.02      849.61     10.27 o 
  -1   5   9      390.82      398.92      5.69 o 
   0   5   9       96.74       95.36      2.18 o 
   1   5   9      411.20      387.87      5.23 o 
   2   5   9      582.80      565.07      7.68 o 
   3   5   9      128.76      140.93      2.58 o 
   4   5   9      298.21      325.92      6.22 o 
  -6   6   9        2.27        3.30      1.21 o 
  -5   6   9       17.11       12.60      2.74 o 
  -4   6   9       35.59       28.53      2.33 o 
  -3   6   9        0.88        1.34      1.17 o 
  -2   6   9      138.76      132.84      3.31 o 
  -1   6   9      541.16      543.63      5.53 o 
   0   6   9      159.27      150.11      2.99 o 
   1   6   9        0.09        1.60      0.78 o 
   2   6   9      220.21      226.64      4.19 o 
   3   6   9       55.09       56.29      4.34 o 
   4   6   9        6.62        5.60      1.02 o 
  -5   7   9       47.65       53.50      4.40 o 
  -4   7   9      389.84      371.06      6.06 o 
  -3   7   9      574.40      551.78      9.39 o 
  -2   7   9      159.78      168.93      4.16 o 
  -1   7   9      109.66      113.90      3.27 o 
   0   7   9      303.06      302.37      5.36 o 
   1   7   9      304.01      301.48      5.95 o 
   2   7   9       94.78       82.22      4.48 o 
   3   7   9      329.74      333.70      6.52 o 
  -5   8   9       18.27       16.67      2.64 o 
  -4   8   9       21.65       18.22      2.55 o 
  -3   8   9       67.53       67.70      4.09 o 
  -2   8   9      109.84      103.18      3.08 o 
  -1   8   9        6.26        7.78      0.97 o 
   0   8   9       83.25       78.12      2.17 o 
   1   8   9      101.00       87.94      5.02 o 
   2   8   9        3.16        4.94      1.23 o 
   3   8   9        3.98        5.47      1.31 o 
  -4   9   9       83.37       82.39      6.75 o 
  -3   9   9      365.26      371.14      8.17 o 
  -2   9   9       46.07       49.72      3.36 o 
  -1   9   9       17.55       19.46      2.18 o 
   0   9   9      483.14      487.87      8.42 o 
   1   9   9        4.70        5.02      1.15 o 
   2   9   9      172.95      158.54      4.40 o 
  -4  10   9        1.01        1.57      0.59 o 
  -3  10   9        3.12        4.30      1.06 o 
  -2  10   9       14.57       17.01      2.63 o 
  -1  10   9       48.76       48.48      3.49 o 
   0  10   9       97.00      100.49      3.17 o 
   1  10   9        0.14        2.05      0.88 o 
   2  10   9        0.02        2.85      0.67 o 
  -2  11   9       26.44       26.51      3.27 o 
  -1  11   9       41.82       39.17      3.83 o 
   0  11   9      181.84      198.17      8.01 o 
  -6   0  10       21.42       19.07      5.49 o 
  -5   0  10      639.66      704.61     18.59 o 
  -4   0  10      172.84      173.07      6.97 o 
  -3   0  10       30.11       31.43      7.24 o 
  -2   0  10       10.14        7.17      1.62 o 
  -1   0  10        9.44       12.62      2.38 o 
   0   0  10       36.38       32.70      3.21 o 
   1   0  10      109.79      117.29      3.80 o 
   2   0  10     1018.41     1015.77     18.60 o 
   3   0  10       23.05       14.58      2.18 o 
   4   0  10        2.92        7.34      1.47 o 
  -6   1  10        1.12        1.16      1.36 o 
  -5   1  10       15.16       14.37      2.78 o 
  -4   1  10       12.62       13.35      2.07 o 
  -3   1  10      363.68      357.87      6.65 o 
  -2   1  10      210.14      207.54      5.12 o 
  -1   1  10       97.56       99.12      2.54 o 
   0   1  10       16.53       15.68      1.52 o 
   1   1  10        2.80        4.77      1.35 o 
   2   1  10        2.41        3.24      1.00 o 
   3   1  10        0.77        3.74      1.06 o 
   4   1  10        1.23        2.02      0.72 o 
  -6   2  10      301.71      309.30      8.37 o 
  -5   2  10      246.23      240.92      7.09 o 
  -4   2  10      239.73      256.10      7.39 o 
  -3   2  10      243.44      269.49      7.91 o 
  -2   2  10        1.88        2.53      1.06 o 
  -1   2  10      129.42      124.57      2.61 o 
   0   2  10      305.97      304.72      5.10 o 
   1   2  10      670.83      682.91      9.52 o 
   2   2  10      298.15      316.19      4.74 o 
   3   2  10      152.39      165.30      3.75 o 
   4   2  10        7.47        6.67      1.27 o 
  -6   3  10       53.07       51.64      3.73 o 
  -5   3  10       12.78       13.45      1.97 o 
  -4   3  10      407.81      393.44     11.96 o 
  -3   3  10      102.99      101.89      4.52 o 
  -2   3  10       28.92       29.78      3.79 o 
  -1   3  10       27.33       27.54      2.83 o 
   0   3  10      273.18      262.66      4.65 o 
   1   3  10        2.96        3.79      0.93 o 
   2   3  10        0.35        1.62      0.69 o 
   3   3  10        2.68        2.39      0.73 o 
  -5   4  10      343.84      324.35      9.33 o 
  -4   4  10      316.13      328.23      6.91 o 
  -3   4  10      229.37      238.96      6.38 o 
  -2   4  10      122.53      126.60      4.10 o 
  -1   4  10      995.89     1020.08     13.46 o 
   0   4  10      871.39      839.90     11.58 o 
   1   4  10      326.65      329.29      5.18 o 
   2   4  10      463.01      495.33      7.68 o 
   3   4  10      135.73      133.46      3.62 o 
  -5   5  10        0.64        2.36      1.35 o 
  -4   5  10        4.89        6.94      1.97 o 
  -3   5  10       44.21       52.48      3.01 o 
  -2   5  10        4.06        4.63      1.44 o 
  -1   5  10      140.58      137.14      3.48 o 
   0   5  10        7.69        7.81      1.20 o 
   1   5  10       15.66       15.51      1.89 o 
   2   5  10       21.15       25.29      2.65 o 
   3   5  10        8.03        8.41      1.74 o 
  -5   6  10      189.07      186.20      5.21 o 
  -4   6  10      186.97      177.55      5.28 o 
  -3   6  10       26.15       21.52      2.70 o 
  -2   6  10      296.47      313.86      6.81 o 
  -1   6  10     1015.85     1030.28     15.32 o 
   0   6  10      193.74      191.42      3.36 o 
   1   6  10       78.06       74.66      2.75 o 
   2   6  10      205.52      216.09      7.60 o 
   3   6  10       86.32       88.60      6.76 o 
  -4   7  10      292.36      305.73      6.73 o 
  -3   7  10       14.88       13.93      1.91 o 
  -2   7  10       43.17       51.29      3.91 o 
  -1   7  10      133.23      133.11      3.53 o 
   0   7  10       75.31       61.94      3.10 o 
   1   7  10       43.40       45.38      3.12 o 
   2   7  10        0.68        1.12      1.15 o 
  -4   8  10        1.97        2.21      1.21 o 
  -3   8  10        2.97        4.67      1.52 o 
  -2   8  10      360.72      374.92      7.56 o 
  -1   8  10      171.26      173.68      6.86 o 
   0   8  10       57.78       55.74      3.27 o 
   1   8  10      118.53      109.52      4.73 o 
   2   8  10       37.13       40.14      4.68 o 
  -3   9  10        0.38        4.02      0.87 o 
  -2   9  10        7.22        7.21      1.35 o 
  -1   9  10        4.35        4.52      0.88 o 
   0   9  10        1.44        2.29      0.81 o 
   1   9  10        0.00        2.09      0.76 o 
  -5   1  11      263.71      270.41      8.24 o 
  -4   1  11        1.37        2.59      1.45 o 
  -3   1  11      142.48      149.00      4.66 o 
  -2   1  11      990.03      976.36     12.36 o 
  -1   1  11      163.33      185.18      3.45 o 
   0   1  11      618.73      682.22      7.85 o 
   1   1  11      127.47      128.37      2.93 o 
   2   1  11       28.95       33.13      3.60 o 
  -5   2  11      116.84      116.50      5.59 o 
  -4   2  11       45.68       40.45      4.59 o 
  -3   2  11      115.82      113.45      4.41 o 
  -2   2  11       24.54       18.42      2.40 o 
  -1   2  11       19.67       15.23      1.95 o 
   0   2  11        2.59        4.45      1.23 o 
   1   2  11       43.79       37.13      4.08 o 
   2   2  11        0.00        1.95      0.91 o 
  -5   3  11        1.78        3.88      1.26 o 
  -4   3  11       14.23       16.34      3.08 o 
  -3   3  11      186.33      185.51      5.84 o 
  -2   3  11       12.91       11.93      2.13 o 
  -1   3  11      298.67      309.15      4.89 o 
   0   3  11      328.59      340.50      5.95 o 
   1   3  11      105.91      105.92      3.34 o 
   2   3  11        2.88        4.15      0.97 o 
  -4   4  11      108.21       94.24      5.81 o 
  -3   4  11        0.71        1.17      1.59 o 
  -2   4  11       19.20       15.71      2.16 o 
  -1   4  11       46.95       46.17      4.68 o 
   0   4  11       17.36       15.35      2.07 o 
   1   4  11        2.50        3.09      0.77 o 
   2   4  11        1.67        3.10      0.99 o 
  -4   5  11      175.91      171.89      5.46 o 
  -3   5  11       10.07       11.04      1.88 o 
  -2   5  11       83.09       84.76      4.50 o 
  -1   5  11      334.76      326.34      9.95 o 
   0   5  11      219.66      218.88      6.36 o 
   1   5  11       67.46       73.90      2.84 o 
  -3   6  11       22.43       14.72      3.53 o 
  -2   6  11       51.47       46.07      2.39 o 
  -1   6  11        0.07        1.86      0.87 o 
   0   6  11       96.66       96.25      3.90 o 
   1   6  11       10.13        5.47      1.17 o 
  -3   7  11      357.31      363.54      7.39 o 
  -2   7  11       89.44       91.51      5.37 o 
  -1   7  11      178.08      172.32      3.47 o 
   0   7  11      192.62      191.87      7.04 o 
  -3   0  12      153.25      161.85     15.63 o 
  -2   0  12      865.49      923.75     22.97 o 
  -1   0  12       27.04       19.99      4.85 o 
   0   0  12       20.51       12.23      2.86 o 
   1   0  12      321.18      327.97     16.14 o 
  -3   1  12        0.01        1.70      1.32 o 
  -2   1  12       39.49       36.82      5.13 o 
  -1   1  12        0.00        2.81      1.31 o 
   0   1  12        0.02        1.74      0.75 o 
   1   1  12        0.05        3.20      1.04 o 
  -3   2  12      257.92      259.33      7.21 o 
  -2   2  12      149.11      166.36      8.82 o 
  -1   2  12      237.22      246.47      5.14 o 
   0   2  12       11.40        9.47      1.29 o 
  -3   3  12        4.60        5.71      1.23 o 
  -2   3  12       52.07       56.17      3.91 o 
  -1   3  12        5.49        6.23      2.14 o 
   0   3  12      144.21      133.26      4.05 o 
  -2   4  12       95.87       90.58      5.29 o 
  -1   4  12      143.32      152.85      3.77 o 
                                                 
